# Supplementary material for: Cortical Lewy body injections induce long-distance pathogenic alterations in the non-human primate brain
Source: NPJ Parkinsons Dis. 2023 Sep 19;9:135. doi: 10.1038/s41531-023-00579-w (PMC10509171; doi:10.1038/s41531-023-00579-w)
Supplement: Supplementary file 2 — SuppementaryTable 2 [file 41531_2023_579_MOESM2_ESM.xlsx]

## Sheet: Sheet1
Supplementary Table 2. List of antibodies used in this study
Antibody	Brand	Reference	Use	Dilution
S129-phopshorylated α-synuclein (pSyn)	Elan	clone 11A5	Immunohistochemistry	1:5000°
NeuN (Neuronal Nuclei)	Merck	MAB377	Immunohistochemistry	1:1000°
Dopamine- and cAMP-regulated phosphoprotein- 32 kDa (DARPP-32)	Merck	MAB4230	Immunohistochemistry	1:500°
Iba1	Abcam	ab5076	Immunohistochemistry	1:1000°
Glial Fibrillary Acidic Protein (GFAP)	Merck	MAB360	Immunohistochemistry	1:2000°
S100	Abcam	ab4066	Immunohistochemistry	1:1000°
Tyrosine Hydroxylase (TH)	Merck	MAB318	Immunohistochemistry	1:5000°
Aromatic L-amino acid decarboxylase (AADC)	Merck	AB136	Immunohistochemistry	1:1000°
Dopamine Transporter (DAT)	Merck	MAB369	Immunohistochemistry	1:500°
S129-phopshorylated α-synuclein (pSyn)	Abcam	ab51253	Biochemistry	1:5000°
α-synuclein	ThermoFisher	32-8100	Biochemistry	1:1000°
β-Actin	Sigma	A5441	Biochemistry	1:10 000°
VMAT2	Abcam	AB191121	Biochemistry	1:1 000°
