# Supplementary material for: Cortical Lewy body injections induce long-distance pathogenic alterations in the non-human primate brain
Source: NPJ Parkinsons Dis. 2023 Sep 19;9:135. doi: 10.1038/s41531-023-00579-w (PMC10509171; doi:10.1038/s41531-023-00579-w)
Supplement: Supplementary file 4 — Supplementary Table 1 [file 41531_2023_579_MOESM4_ESM.xlsx]

## Sheet: Fig1
Figure 1
	pSyn (dPFC)	pSyn (mPFC)	pSyn (vPFC)	pSyn (oPFC)	pSyn (AcCg)	pSyn (dPMC)	pSyn (SMA)
Control 1	0.0551849	0.579634	0.0767906	0.151343	0.0421961	0.0770617	0.0539107
Control 2	0.444275	0.435093	0.433223	0.219052	3.47096	0.204641	0.242485
Control 3	0.0758232	0.19697	0.0629318	0.0255907	0.309535	0.0961813	0.11095
Control 4	0.0343882	1.14564	0.0696459	0.00238585	3.48471	0.12096	0.472321
LB 1	0.0686537	1.32277	0.203467	0.0270143	4.03689	0.231381	0.097995
LB 2	0.277659	0.285086	0.0672453	0.0676863	3.70565	0.340237	0.199404
LB 3	7.77074	0.0950872	23.2704	15.1065	12.4864	34.4801	17.549
LB 4	33.6282	78.1502	43.1875	51.8126	45.0112	54.6702	39.7216

## Sheet: Fig2
Figure 2
Fig. 2A				Fig. 2B
	pSyn (dPFC)	Syn (dPFC)			pSyn (mPFC)	Syn (mPFC)
Control 1	65.8491	66.5426		Control 1	96.1882	106.461
Control 2	59.4551	89.6824		Control 2	76.9318	119.008
Control 3	126.943	133.482		Control 3	112.568	87.8279
Control 4	147.753	110.293		Control 4	114.312	86.7026
LB 1	127.92	82.9262		LB 1	170.654	81.4006
LB 2	67.7869	68.1626		LB 2	94.9103	59.8369
LB 3	229.541	59.5481		LB 3	172.004	39.3428
LB 4	423.978	38.3254		LB 4	544.066	33.4287
Fig. 2C				Fig. 2D/E
	pSyn (vPFC)	Syn (vPFC)			pSyn (AcCg)	Syn (AcCg)
Control 1	66.1097	97.0322		Control 1	102.582	110.821
Control 2	55.9929	67.7607		Control 2	70.2308	105.021
Control 3	73.2235	74.4504		Control 3	103.293	92.7223
Control 4	204.674	160.757		Control 4	123.894	91.4363
LB 1	78.5851	117.985		LB 1	131.41	89.8002
LB 2	45.8509	92.9137		LB 2	73.0592	73.6761
LB 3	150.757	71.6559		LB 3	160.02	65.2369
LB 4	246.221	49.0032		LB 4	258.509	47.6993
Fig. 2F
	pSyn (dPMC)	Syn (dPMC)
Control 1	146.349	119.475
Control 2	65.0053	109.929
Control 3	109.282	79.5614
Control 4	79.3641	91.0348
LB 1	102.396	95.2576
LB 2	76.2196	103.231
LB 3	158.555	50.3417
LB 4	255.141	25.3375

## Sheet: Fig3
Figure 3
	NeuN (dPFC)	NeuN (mPFC)	NeuN (vPFC)	NeuN (oPFC)	NeuN (AcCg)	NeuN (dPMC)	NeuN (SMA)
Control 1	5.95255	4.30223	8.71212	7.49476	6.65185	4.7001	6.36443
Control 2	10.3266	7.50174	7.03847	7.16717	8.44729	6.7942	7.36215
Control 3	9.13373	13.439	14.0035	14.4119	12.8691	12.106	13.2121
Control 4	8.72912	11.4428	10.4744	8.91454	9.49116	6.41944	8.47463
LB 1	6.57422	4.96666	6.63396	4.86823	3.23334	1.90391	2.40701
LB 2	5.7296	8.17959	8.11012	8.73212	7.88048	6.34387	7.65216
LB 3	5.9862	9.49028	4.74621	9.47507	7.71901	4.9703	7.40719
LB 4	1.14626	6.91768	2.20598	3.08437	2.62235	0.989385	2.3844

## Sheet: Fig4
Figure 4
	Iba1 (dPFC)	Iba1 (mPFC)	Iba1 (vPFC)	Iba1 (oPFC)	Iba1 (AcCg)	Iba1 (dPMC)	Iba1 (SMA)
Control 1	8.05443	9.35551	10.4092	10.8185	10.3032	10.3771	10.2448
Control 2	8.37664	8.5317	12.014	13.2881	11.7958	9.13942	10.6524
Control 3	5.37561	7.16668	7.26742	6.1939	6.85052	5.78326	5.21837
Control 4	10.9691	10.4518	13.6963	20.1365	10.6156	11.0548	7.60646
LB 1	10.651	9.63232	11.5785	12.5573	11.5553	11.7692	11.1553
LB 2	10.9295	13.4041	11.2368	14.6922	10.9471	10.8325	11.3594
LB 3	8.56383	11.2664	11.4198	14.0069	15.6197	9.39706	8.04485
LB 4	11.9947	14.9228	13.6387	16.5049	12.492	13.7288	13.2643

## Sheet: Fig5
Figure 5
Fig. 5A				Fig. 5B
	pSyn (Cd)	Syn (Cd)			pSyn (Put)	Syn (Put)
Control 1	84.9953	78.5786		Control 1	94.8492	87.2718
Control 2	47.7254	90.9588		Control 2	77.4216	103.623
Control 3	145.369	95.3031		Control 3	127.729	109.105
Control 4	121.91	135.16		LB 1	44.1475	104.178
LB 1	147.736	105.121		LB 2	33.1362	68.6822
LB 2	79.9807	81.5746		LB 3	77.5132	85.1196
LB 3	238.815	83.9671		LB 4	267.712	92.4217
LB 4	458.492	93.8119

## Sheet: Fig6
Figure 6
Fig. 6A				Fig. 6B
	TH (put)	TH (cd)			AADC (put)	AADC (cd)
Control 1	146.943	169.311		Control 1	95.1116	94.3611
Control 2	65.2839	25.2677		Control 2	97.1481	101.993
Control 3	74.8031	86.49		Control 3	107.227	112.082
Control 4	112.97	118.931		Control 4	100.513	91.5639
LB 1	112.854	32.5974		LB 1	73.551	63.8344
LB 2	18.4903	9.44969		LB 2	74.5988	67.2784
LB 3	32.7572	20.3328		LB 3	72.3852	73.5034
LB 4	73.9764	26.7552		LB 4	94.477	86.8265
Fig. 6C				Fig. 6D
	DAT (put)	DAT (cd)			TH (SN)	Nissl
Control 1	95.2565	90.5047		Control 1	163296	74390
Control 2	96.7396	93.5804		Control 2	86487	135475
Control 3	100.109	104.085		Control 3	154225	76204
Control 4	107.895	111.83		Control 4	190512	91324
LB 1	106.364	101.483		LB 1	172370	54433
LB 2	93.2092	85.7571		LB 2	193535	60480
LB 3	105.687	97.4763		LB 3	181440	48989
LB 4	101.286	89.7634		LB 4	177811	78018
Fig. 6E
	DARPP-32
Control 1	0.00073132
Control 2	0.00063612
Control 3	0.00086554
Control 4	0.00103834
LB 1	0.00088246
LB 2	0.00076498
LB 3	0.00105945
LB 4	0.00080336

## Sheet: Supp1
Supp. Figure 1
	dPFC			mPFC			vPFC
	pSyn (dPFC)	pSyn.wb		pSyn (mPFC)	pSyn.wb		pSyn (vPFC)	pSyn.wb
Control 1	0.0551849	65.8491		0.579634	96.1882		0.0767906	66.1097
Control 2	0.444275	59.4551		0.435093	76.9318		0.433223	55.9929
Control 3	0.0758232	126.943		0.19697	112.568		0.0629318	73.2235
Control 4	0.0343882	147.753		1.14564	114.312		0.0696459	204.674
LB 1	0.0686537	127.92		1.32277	170.654		0.203467	78.5851
LB 2	0.277659	67.7869		0.285086	94.9103		0.0672453	45.8509
LB 3	7.77074	229.541		0.0950872	172.004		23.2704	150.757
LB 4	33.6282	423.978		78.1502	544.066		43.1875	246.221
	oPFC			AcCg			dPMC
	pSyn (oPFC)	pSyn.wb		pSyn (AcCg)	pSyn.wb		pSyn (dPMC)	pSyn.wb
Control 1	0.151343	104.313		0.0421961	102.582		0.0770617	146.349
Control 2	0.219052	49.0877		3.47096	70.2308		0.204641	65.0053
Control 3	0.0255907	83.3683		0.309535	103.293		0.0961813	109.282
Control 4	0.00238585	163.231		3.48471	123.894		0.12096	79.3641
LB 1	0.0270143	189.391		4.03689	131.41		0.231381	102.396
LB 2	0.0676863	85.2616		3.70565	73.0592		0.340237	76.2196
LB 3	15.1065	281.103		12.4864	160.02		34.4801	158.555
LB 4	51.8126	506.362		45.0112	258.509		54.6702	255.141
	SMA
	pSyn (SMA)	pSyn.wb
Control 1	0.0539107	55.446
Control 2	0.242485	65.9265
Control 3	0.11095	118.486
Control 4	0.472321	160.141
LB 1	0.097995	277.133
LB 2	0.199404	107.339
LB 3	17.549	281.743
LB 4	39.7216	539.016

## Sheet: Supp2
Supp. Figure 2
	SFG (dPFC)			IFG (vPFC)			AcCg
	Syn	pSyn		Syn	pSyn		Syn	pSyn
Control 1	57.543	96.0825		84.4294	48.6513		-	-
Control 2	127.713	67.8401		91.5229	49.9144		103.203	54.7681
Control 3	114.841	135.325		60.038	125.625		146.871	115.495
Control 4	99.9032	100.753		164.01	175.809		49.927	129.737
LB 1	193.908	108.416		-	-		88.7697	70.7282
LB 2	87.1836	239.945		152.408	29.0147		86.4753	162.958
LB 3	84.6571	41.307		420.119	75.5887		88.5094	91.0694
LB 4	102.512	50.4302		165.333	134.243		89.8094	34.269

## Sheet: Supp3
Supp. Figure 3
dPFC									mPFC									vPFC									oPFC									AcCg									dPMC
Form factor				Density					Form factor				Density					Form factor				Density					Form factor				Density					Form factor				Density					Form factor				Density
Control 1	0.01111	LB 1	0.01063	Control 1	0.1727	LB 1	0.1715		Control 1	0.01019	LB 1	0.01006	Control 1	0.1694	LB 1	0.2388		Control 1	0.01268	LB 1	0.01004	Control 1	0.1974	LB 1	0.2115		Control 1	0.01145	LB 1	0.01423	Control 1	0.2154	LB 1	0.2275		Control 1	0.01304	LB 1	0.01266	Control 1	0.2074	LB 1	0.272		Control 1	0.01298	LB 1	0.01326	Control 1
Control 1	0.01402	LB 1	0.01132	Control 1	0.144	LB 1	0.1776		Control 1	0.0122	LB 1	0.01364	Control 1	0.2109	LB 1	0.2053		Control 1	0.0122	LB 1	0.01302	Control 1	0.1696	LB 1	0.2384		Control 1	0.01219	LB 1	0.01193	Control 1	0.2272	LB 1	0.2018		Control 1	0.01166	LB 1	0.0144	Control 1	0.2001	LB 1	0.2866		Control 1	0.01162	LB 1	0.007593	Control 1
Control 1	0.01403	LB 1	0.01074	Control 1	0.2058	LB 1	0.2198		Control 1	0.01169	LB 1	0.01309	Control 1	0.17	LB 1	0.1996		Control 1	0.01049	LB 1	0.0117	Control 1	0.1612	LB 1	0.2217		Control 1	0.01175	LB 1	0.01261	Control 1	0.1496	LB 1	0.2201		Control 1	0.01019	LB 1	0.01175	Control 1	0.1688	LB 1	0.1978		Control 1	0.01178	LB 1	0.01259	Control 1
Control 1	0.01189	LB 1	0.0122	Control 1	0.1803	LB 1	0.1927		Control 1	0.0129	LB 1	0.01226	Control 1	0.1807	LB 1	0.1648		Control 1	0.0128	LB 1	0.01035	Control 1	0.1921	LB 1	0.236		Control 1	0.01423	LB 1	0.009781	Control 1	0.2352	LB 1	0.2191		Control 1	0.01308	LB 1	0.01356	Control 1	0.1801	LB 1	0.2154		Control 1	0.01425	LB 1	0.01225	Control 1
Control 1	0.01393	LB 1	0.01226	Control 1	0.1809	LB 1	0.2265		Control 1	0.0125	LB 1	0.008464	Control 1	0.1992	LB 1	0.1596		Control 1	0.01386	LB 1	0.009355	Control 1	0.1808	LB 1	0.2048		Control 1	0.01492	LB 1	0.01222	Control 1	0.1795	LB 1	0.2372		Control 1	0.009974	LB 1	0.00994	Control 1	0.2279	LB 1	0.2073		Control 1	0.0114	LB 1	0.01023	Control 1
Control 1	0.01121	LB 1	0.01021	Control 1	0.171	LB 1	0.1628		Control 1	0.009485	LB 1	0.01028	Control 1	0.1949	LB 1	0.2176		Control 1	0.0134	LB 1	0.01252	Control 1	0.1625	LB 1	0.1907		Control 1	0.0126	LB 1	0.01673	Control 1	0.1958	LB 1	0.2049		Control 1	0.01351	LB 1	0.01428	Control 1	0.2277	LB 1	0.2002		Control 1	0.01011	LB 1	0.00619	Control 1
Control 1	0.0137	LB 1	0.01391	Control 1	0.1542	LB 1	0.2242		Control 1	0.01104	LB 1	0.01021	Control 1	0.1783	LB 1	0.2036		Control 1	0.01119	LB 1	0.01332	Control 1	0.1679	LB 1	0.2531		Control 1	0.01423	LB 1	0.01316	Control 1	0.2041	LB 1	0.2219		Control 1	0.00914	LB 1	0.01071	Control 1	0.1523	LB 1	0.1962		Control 1	0.008042	LB 1	0.01181	Control 1
Control 1	0.01481	LB 1	0.008884	Control 1	0.2085	LB 1	0.1853		Control 1	0.01002	LB 1	0.01036	Control 1	0.1779	LB 1	0.226		Control 1	0.01146	LB 1	0.0124	Control 1	0.2038	LB 1	0.1931		Control 1	0.01182	LB 1	0.01019	Control 1	0.1623	LB 1	0.1806		Control 1	0.01076	LB 1	0.009128	Control 1	0.1849	LB 1	0.2107		Control 1	0.01322	LB 1	0.01247	Control 1
Control 1	0.01105	LB 1	0.01031	Control 1	0.162	LB 1	0.2154		Control 1	0.01126	LB 1	0.01276	Control 1	0.1521	LB 1	0.1906		Control 1	0.01324	LB 1	0.007989	Control 1	0.1677	LB 1	0.2786		Control 1	0.01127	LB 1	0.01369	Control 1	0.1367	LB 1	0.2072		Control 1	0.01285	LB 1	0.01138	Control 1	0.1698	LB 1	0.2018		Control 1	0.0119	LB 1	0.0119	Control 1
Control 1	0.01304	LB 1	0.01224	Control 1	0.1852	LB 1	0.2352		Control 1	0.0135	LB 1	0.01177	Control 1	0.1955	LB 1	0.2341		Control 1	0.01137	LB 1	0.01087	Control 1	0.2043	LB 1	0.2112		Control 1	0.01349	LB 1	0.01405	Control 1	0.2042	LB 1	0.2446		Control 1	0.01238	LB 1	0.01096	Control 1	0.1627	LB 1	0.1696		Control 1	0.0128	LB 1	0.01451	Control 1
Control 1	0.01243	LB 1	0.01382	Control 1	0.1705	LB 1	0.2027		Control 1	0.009855	LB 1	0.01307	Control 1	0.1981	LB 1	0.2418		Control 1	0.01227	LB 1	0.01517	Control 1	0.1801	LB 1	0.2363		Control 1	0.01195	LB 1	0.01344	Control 1	0.1778	LB 1	0.2233		Control 1	0.01497	LB 1	0.01037	Control 1	0.1698	LB 1	0.1918		Control 1	0.01265	LB 1	0.0096	Control 1
Control 1	0.01312	LB 1	0.01035	Control 1	0.1842	LB 1	0.2118		Control 1	0.0119	LB 1	0.0115	Control 1	0.2046	LB 1	0.2482		Control 1	0.01248	LB 1	0.01314	Control 1	0.2171	LB 1	0.2098		Control 1	0.01336	LB 1	0.01384	Control 1	0.2442	LB 1	0.2256		Control 1	0.01152	LB 1	0.01196	Control 1	0.2075	LB 1	0.2134		Control 1	0.01255	LB 1	0.01131	Control 1
Control 1	0.01325	LB 1	0.01148	Control 1	0.1561	LB 1	0.2078		Control 1	0.01399	LB 1	0.01039	Control 1	0.1961	LB 1	0.1724		Control 1	0.01114	LB 1	0.0121	Control 1	0.1965	LB 1	0.2652		Control 1	0.01352	LB 1	0.01311	Control 1	0.2416	LB 1	0.2121		Control 1	0.01171	LB 1	0.01033	Control 1	0.134	LB 1	0.1906		Control 1	0.01465	LB 1	0.01239	Control 1
Control 1	0.01282	LB 1	0.01272	Control 1	0.1969	LB 1	0.2417		Control 1	0.01197	LB 1	0.009226	Control 1	0.2057	LB 1	0.1754		Control 1	0.01225	LB 1	0.01193	Control 1	0.2024	LB 1	0.2458		Control 1	0.01584	LB 1	0.01211	Control 1	0.2203	LB 1	0.2978		Control 1	0.01097	LB 1	0.0092	Control 1	0.1789	LB 1	0.1944		Control 1	0.0149	LB 1	0.0192	Control 1
Control 1	0.01223	LB 1	0.01546	Control 1	0.1683	LB 1	0.2362		Control 1	0.009943	LB 1	0.0132	Control 1	0.1863	LB 1	0.195		Control 1	0.01505	LB 1	0.01373	Control 1	0.2122	LB 1	0.2159		Control 1	0.01297	LB 1	0.01296	Control 1	0.2486	LB 1	0.2059		Control 1	0.009707	LB 1	0.01121	Control 1	0.1466	LB 1	0.1994		Control 1	0.01334	LB 1	0.01075	Control 1
Control 1	0.01313	LB 1	0.01221	Control 1	0.1796	LB 1	0.225		Control 1	0.01297	LB 1	0.01266	Control 1	0.177	LB 1	0.2355		Control 1	0.01006	LB 1	0.00953	Control 1	0.1706	LB 1	0.2114		Control 1	0.01373	LB 1	0.01408	Control 1	0.2398	LB 1	0.2622		Control 1	0.009568	LB 1	0.01039	Control 1	0.2143	LB 1	0.2307		Control 1	0.01094	LB 1	0.01428	Control 1
Control 1	0.01347	LB 1	0.01192	Control 1	0.1819	LB 1	0.2059		Control 1	0.009395	LB 1	0.01298	Control 1	0.1741	LB 1	0.1998		Control 1	0.01309	LB 1	0.01319	Control 1	0.2332	LB 1	0.2487		Control 1	0.01484	LB 1	0.01151	Control 1	0.2524	LB 1	0.2081		Control 1	0.01316	LB 1	0.01043	Control 1	0.1451	LB 1	0.1982		Control 1	0.01455	LB 1	0.01396	Control 1
Control 1	0.0139	LB 1	0.01064	Control 1	0.1952	LB 1	0.1933		Control 1	0.01274	LB 1	0.01201	Control 1	0.1908	LB 1	0.2086		Control 1	0.01269	LB 1	0.01094	Control 1	0.2274	LB 1	0.2408		Control 1	0.01324	LB 1	0.01758	Control 1	0.2528	LB 1	0.3123		Control 1	0.01403	LB 1	0.0125	Control 1	0.1841	LB 1	0.1855		Control 1	0.01222	LB 1	0.01412	Control 1
Control 1	0.0111	LB 1	0.01209	Control 1	0.1822	LB 1	0.2037		Control 1	0.01211	LB 1	0.01149	Control 1	0.2251	LB 1	0.1874		Control 1	0.01358	LB 1	0.01282	Control 1	0.1911	LB 1	0.268		Control 1	0.01532	LB 1	0.01329	Control 1	0.2328	LB 1	0.1918		Control 1	0.01361	LB 1	0.01268	Control 1	0.1634	LB 1	0.2358		Control 1	0.01457	LB 1	0.01379	Control 1
Control 1	0.01447	LB 1	0.01306	Control 1	0.1914	LB 1	0.1688		Control 1	0.01079	LB 1	0.01217	Control 1	0.1977	LB 1	0.2028		Control 1	0.0124	LB 1	0.007263	Control 1	0.1989	LB 1	0.2032		Control 1	0.01377	LB 1	0.01188	Control 1	0.2081	LB 1	0.1734		Control 1	0.0125	LB 1	0.008436	Control 1	0.2229	LB 1	0.2095		Control 1	0.01426	LB 1	0.01409	Control 1
Control 1	0.01356	LB 1	0.008752	Control 1	0.1603	LB 1	0.21		Control 1	0.009344	LB 1	0.01207	Control 1	0.2146	LB 1	0.2194		Control 1	0.01244	LB 1	0.01153	Control 1	0.1927	LB 1	0.197		Control 1	0.01188	LB 1	0.01275	Control 1	0.1991	LB 1	0.2569		Control 1	0.01167	LB 1	0.01219	Control 1	0.2089	LB 1	0.201		Control 1	0.01359	LB 1	0.007187	Control 1
Control 1	0.01347	LB 1	0.01479	Control 1	0.139	LB 1	0.1689		Control 1	0.01362	LB 1	0.009659	Control 1	0.1816	LB 1	0.2215		Control 1	0.01209	LB 1	0.01295	Control 1	0.2128	LB 1	0.1872		Control 1	0.01511	LB 1	0.01261	Control 1	0.2565	LB 1	0.273		Control 1	0.01126	LB 1	0.01304	Control 1	0.2128	LB 1	0.2306		Control 1	0.01233	LB 1	0.01156	Control 1
Control 1	0.008928	LB 1	0.00961	Control 1	0.1641	LB 1	0.227		Control 1	0.01451	LB 1	0.01288	Control 1	0.2367	LB 1	0.2038		Control 1	0.01266	LB 1	0.01357	Control 1	0.1968	LB 1	0.2177		Control 1	0.01371	LB 1	0.01291	Control 1	0.1934	LB 1	0.2197		Control 1	0.01064	LB 1	0.01173	Control 1	0.1799	LB 1	0.2086		Control 1	0.01182	LB 1	0.01121	Control 1
Control 1	0.01396	LB 1	0.01158	Control 1	0.1782	LB 1	0.1878		Control 1	0.006493	LB 1	0.01271	Control 1	0.213	LB 1	0.1958		Control 1	0.01155	LB 1	0.01086	Control 1	0.1715	LB 1	0.2201		Control 1	0.01026	LB 1	0.01305	Control 1	0.1908	LB 1	0.2597		Control 1	0.01229	LB 1	0.01368	Control 1	0.1633	LB 1	0.1676		Control 1	0.01271	LB 1	0.01294	Control 1
Control 1	0.01223	LB 1	0.01255	Control 1	0.1841	LB 1	0.2421		Control 1	0.01046	LB 1	0.01387	Control 1	0.2126	LB 1	0.1656		Control 1	0.0136	LB 1	0.01193	Control 1	0.1727	LB 1	0.2297		Control 1	0.01049	LB 1	0.01341	Control 1	0.2507	LB 1	0.217		Control 1	0.01193	LB 1	0.01351	Control 1	0.1271	LB 1	0.2613		Control 1	0.01225	LB 1	0.01093	Control 1
Control 1	0.01268	LB 1	0.009654	Control 1	0.1841	LB 1	0.1871		Control 1	0.01286	LB 1	0.01046	Control 1	0.2267	LB 1	0.1928		Control 1	0.01248	LB 1	0.01086	Control 1	0.2842	LB 1	0.2326		Control 1	0.008827	LB 1	0.01411	Control 1	0.1393	LB 1	0.2157		Control 1	0.01325	LB 1	0.01353	Control 1	0.1596	LB 1	0.2504		Control 1	0.01365	LB 1	0.01255	Control 1
Control 1	0.01119	LB 1	0.01211	Control 1	0.1866	LB 1	0.2144		Control 1	0.01264	LB 1	0.01269	Control 1	0.1985	LB 1	0.2324		Control 1	0.0123	LB 1	0.013	Control 1	0.1962	LB 1	0.1822		Control 1	0.01311	LB 1	0.01506	Control 1	0.2046	LB 1	0.2644		Control 1	0.007857	LB 1	0.01197	Control 1	0.1656	LB 1	0.1847		Control 1	0.01322	LB 1	0.01092	Control 1
Control 1	0.01309	LB 1	0.01459	Control 1	0.1572	LB 1	0.2147		Control 1	0.009426	LB 1	0.01331	Control 1	0.1677	LB 1	0.1971		Control 1	0.01142	LB 1	0.01049	Control 1	0.1968	LB 1	0.1694		Control 1	0.01367	LB 1	0.01151	Control 1	0.2192	LB 1	0.2254		Control 1	0.01086	LB 1	0.007911	Control 1	0.174	LB 1	0.1772		Control 1	0.009077	LB 1	0.01276	Control 1
Control 1	0.01248	LB 1	0.01373	Control 1	0.1906	LB 1	0.2417		Control 1	0.01048	LB 1	0.01236	Control 1	0.202	LB 1	0.2219		Control 1	0.01212	LB 1	0.009349	Control 1	0.2061	LB 1	0.238		Control 1	0.01233	LB 1	0.0133	Control 1	0.165	LB 1	0.2195		Control 1	0.01305	LB 1	0.00906	Control 1	0.1747	LB 1	0.1686		Control 1	0.01103	LB 1	0.0103	Control 1
Control 1	0.01475	LB 1	0.01356	Control 1	0.1846	LB 1	0.1656		Control 1	0.01278	LB 1	0.01482	Control 1	0.1871	LB 1	0.2101		Control 1	0.01073	LB 1	0.01108	Control 1	0.2119	LB 1	0.2058		Control 1	0.01399	LB 1	0.0129	Control 1	0.267	LB 1	0.1909		Control 1	0.01122	LB 1	0.01211	Control 1	0.142	LB 1	0.1894		Control 1	0.01158	LB 1	0.01352	Control 1
Control 1	0.01266	LB 1	0.01243	Control 1	0.1948	LB 1	0.2056		Control 1	0.008064	LB 1	0.009749	Control 1	0.2063	LB 1	0.191		Control 1	0.009318	LB 1	0.01267	Control 1	0.1731	LB 1	0.2446		Control 1	0.0127	LB 1	0.01199	Control 1	0.1953	LB 1	0.2005		Control 1	0.009772	LB 1	0.01289	Control 1	0.1644	LB 1	0.206		Control 1	0.014	LB 1	0.01399	Control 1
Control 1	0.01323	LB 1	0.01433	Control 1	0.1745	LB 1	0.222		Control 1	0.009464	LB 1	0.01237	Control 1	0.2156	LB 1	0.2051		Control 1	0.01264	LB 1	0.0119	Control 1	0.1634	LB 1	0.2042		Control 1	0.01262	LB 1	0.01036	Control 1	0.2371	LB 1	0.2066		Control 1	0.01295	LB 1	0.008338	Control 1	0.2343	LB 1	0.2101		Control 1	0.01266	LB 1	0.01335	Control 1
Control 1	0.01311	LB 1	0.01065	Control 1	0.1758	LB 1	0.1808		Control 1	0.01149	LB 1	0.01243	Control 1	0.2071	LB 1	0.2145		Control 1	0.006925	LB 1	0.01244	Control 1	0.1418	LB 1	0.2153		Control 1	0.013	LB 1	0.01379	Control 1	0.2098	LB 1	0.2788		Control 1	0.01732	LB 1	0.01277	Control 1	0.2446	LB 1	0.1832		Control 1	0.01292	LB 1	0.01345	Control 1
Control 1	0.01125	LB 1	0.01199	Control 1	0.182	LB 1	0.1893		Control 1	0.009819	LB 1	0.01043	Control 1	0.2235	LB 1	0.2187		Control 1	0.01186	LB 1	0.01154	Control 1	0.1622	LB 1	0.2488		Control 1	0.01269	LB 1	0.01375	Control 1	0.2394	LB 1	0.2509		Control 1	0.01343	LB 1	0.01447	Control 1	0.1953	LB 1	0.2012		Control 1	0.01308	LB 1	0.009848	Control 1
Control 1	0.01228	LB 1	0.01134	Control 1	0.1951	LB 1	0.2221		Control 1	0.01277	LB 1	0.01398	Control 1	0.2158	LB 1	0.2391		Control 1	0.01293	LB 1	0.01149	Control 1	0.1906	LB 1	0.1906		Control 1	0.01256	LB 1	0.01268	Control 1	0.1731	LB 1	0.1909		Control 1	0.01331	LB 1	0.01474	Control 1	0.2221	LB 1	0.2349		Control 1	0.01315	LB 1	0.01076	Control 1
Control 1	0.01263	LB 1	0.01571	Control 1	0.1749	LB 1	0.2386		Control 1	0.01093	LB 1	0.01087	Control 1	0.2285	LB 1	0.2139		Control 1	0.0113	LB 1	0.009533	Control 1	0.1903	LB 1	0.149		Control 1	0.01186	LB 1	0.008739	Control 1	0.2169	LB 1	0.1908		Control 1	0.01611	LB 1	0.00897	Control 1	0.2224	LB 1	0.1951		Control 1	0.01315	LB 1	0.01161	Control 1
Control 1	0.01256	LB 1	0.01364	Control 1	0.2571	LB 1	0.2037		Control 1	0.008596	LB 1	0.008798	Control 1	0.1866	LB 1	0.2613		Control 1	0.007748	LB 1	0.008754	Control 1	0.2012	LB 1	0.2099		Control 1	0.01484	LB 1	0.01449	Control 1	0.2205	LB 1	0.2717		Control 1	0.01314	LB 1	0.00936	Control 1	0.1914	LB 1	0.1992		Control 1	0.01181	LB 1	0.01272	Control 1
Control 1	0.01257	LB 1	0.01456	Control 1	0.171	LB 1	0.2037		Control 1	0.01156	LB 1	0.01094	Control 1	0.2155	LB 1	0.2284		Control 1	0.01321	LB 1	0.01134	Control 1	0.1737	LB 1	0.1874		Control 1	0.01373	LB 1	0.01244	Control 1	0.2222	LB 1	0.2825		Control 1	0.01493	LB 1	0.01114	Control 1	0.2279	LB 1	0.2216		Control 1	0.01011	LB 1	0.01165	Control 1
Control 1	0.009769	LB 1	0.01351	Control 1	0.2043	LB 1	0.2455		Control 1	0.009795	LB 1	0.01021	Control 1	0.2267	LB 1	0.1727		Control 1	0.01088	LB 1	0.01451	Control 1	0.2006	LB 1	0.2481		Control 1	0.01186	LB 1	0.01029	Control 1	0.1953	LB 1	0.2042		Control 1	0.01424	LB 1	0.009479	Control 1	0.2161	LB 1	0.199		Control 1	0.01118	LB 1	0.01336	Control 1
Control 1	0.01358	LB 1	0.01247	Control 1	0.2481	LB 1	0.2008		Control 1	0.01134	LB 1	0.01179	Control 1	0.1975	LB 1	0.2285		Control 1	0.0126	LB 1	0.01075	Control 1	0.2198	LB 1	0.2101		Control 1	0.01411	LB 1	0.01317	Control 1	0.1954	LB 1	0.2252		Control 1	0.01338	LB 1	0.009073	Control 1	0.215	LB 1	0.227		Control 1	0.01072	LB 1	0.009774	Control 1
Control 1	0.01309	LB 1	0.01372	Control 1	0.2297	LB 1	0.263		Control 1	0.01257	LB 1	0.009938	Control 1	0.228	LB 1	0.2145		Control 1	0.0103	LB 1	0.008374	Control 1	0.1967	LB 1	0.243		Control 1	0.01102	LB 1	0.01312	Control 1	0.2476	LB 1	0.1585		Control 1	0.01448	LB 1	0.01273	Control 1	0.2266	LB 1	0.2148		Control 1	0.01047	LB 1	0.01158	Control 1
Control 1	0.01184	LB 1	0.01278	Control 1	0.2001	LB 1	0.2028		Control 2	0.008481	LB 1	0.01656	Control 2	0.2134	LB 1	0.2942		Control 1	0.0158	LB 1	0.01198	Control 1	0.1773	LB 1	0.2234		Control 1	0.01361	LB 1	0.01375	Control 1	0.1878	LB 1	0.2644		Control 1	0.01363	LB 1	0.01271	Control 1	0.2473	LB 1	0.2467		Control 1	0.01163	LB 1	0.01145	Control 1
Control 1	0.01088	LB 1	0.01393	Control 1	0.2255	LB 1	0.2295		Control 2	0.0114	LB 1	0.01302	Control 2	0.179	LB 1	0.1901		Control 1	0.01339	LB 1	0.01273	Control 1	0.1696	LB 1	0.2394		Control 1	0.01259	LB 1	0.0128	Control 1	0.1783	LB 1	0.2314		Control 1	0.01252	LB 1	0.01164	Control 1	0.2177	LB 1	0.1591		Control 1	0.01246	LB 1	0.01396	Control 1
Control 1	0.01171	LB 1	0.01467	Control 1	0.1931	LB 1	0.2572		Control 2	0.009756	LB 1	0.008484	Control 2	0.2002	LB 1	0.2027		Control 1	0.01119	LB 1	0.01175	Control 1	0.1594	LB 1	0.2191		Control 1	0.01326	LB 1	0.01146	Control 1	0.2309	LB 1	0.1727		Control 1	0.01522	LB 1	0.01064	Control 1	0.2277	LB 1	0.2141		Control 1	0.01129	LB 1	0.01451	Control 1
Control 1	0.01329	LB 1	0.01171	Control 1	0.2348	LB 1	0.196		Control 2	0.01327	LB 1	0.01244	Control 2	0.187	LB 1	0.1914		Control 1	0.01176	LB 1	0.01163	Control 1	0.167	LB 1	0.1836		Control 1	0.01102	LB 1	0.009144	Control 1	0.1652	LB 1	0.1891		Control 1	0.01199	LB 1	0.0109	Control 1	0.1844	LB 1	0.2081		Control 1	0.01011	LB 1	0.01145	Control 1
Control 2	0.008537	LB 1	0.01274	Control 2	0.1715	LB 1	0.2285		Control 2	0.01332	LB 1	0.01003	Control 2	0.2166	LB 1	0.1797		Control 1	0.01371	LB 1	0.01214	Control 1	0.1854	LB 1	0.2249		Control 1	0.01261	LB 1	0.01473	Control 1	0.2086	LB 1	0.2254		Control 1	0.01252	LB 1	0.0133	Control 1	0.2413	LB 1	0.2071		Control 2	0.01171	LB 1	0.01344	Control 2
Control 2	0.01413	LB 1	0.01141	Control 2	0.2124	LB 1	0.1855		Control 2	0.01276	LB 1	0.01249	Control 2	0.218	LB 1	0.1966		Control 1	0.01133	LB 1	0.01298	Control 1	0.2042	LB 1	0.271		Control 1	0.009301	LB 1	0.01214	Control 1	0.1677	LB 1	0.2115		Control 1	0.01324	LB 1	0.009398	Control 1	0.2319	LB 1	0.1728		Control 2	0.01358	LB 1	0.009926	Control 2
Control 2	0.01215	LB 1	0.009123	Control 2	0.172	LB 1	0.1927		Control 2	0.01259	LB 1	0.01138	Control 2	0.2263	LB 1	0.2407		Control 1	0.01387	LB 1	0.01442	Control 1	0.2173	LB 1	0.2219		Control 1	0.0131	LB 1	0.01422	Control 1	0.2024	LB 1	0.1976		Control 1	0.01302	LB 1	0.01201	Control 1	0.2036	LB 1	0.2053		Control 2	0.008833	LB 1	0.01406	Control 2
Control 2	0.01216	LB 1	0.01331	Control 2	0.2057	LB 1	0.2573		Control 2	0.009745	LB 1	0.01226	Control 2	0.1863	LB 1	0.1725		Control 1	0.01331	LB 1	0.01055	Control 1	0.1905	LB 1	0.2128		Control 1	0.01144	LB 1	0.01292	Control 1	0.1881	LB 1	0.22		Control 2	0.008685	LB 1	0.01134	Control 2	0.1432	LB 1	0.2053		Control 2	0.007101	LB 1	0.0135	Control 2
Control 2	0.01137	LB 1	0.006829	Control 2	0.1878	LB 1	0.1942		Control 2	0.01022	LB 1	0.01193	Control 2	0.188	LB 1	0.1891		Control 1	0.008493	LB 1	0.01311	Control 1	0.1944	LB 1	0.2369		Control 1	0.01292	LB 1	0.01541	Control 1	0.1997	LB 1	0.3415		Control 2	0.01081	LB 1	0.0112	Control 2	0.2229	LB 1	0.1601		Control 2	0.008264	LB 1	0.01043	Control 2
Control 2	0.008787	LB 1	0.01559	Control 2	0.1609	LB 1	0.157		Control 2	0.01016	LB 1	0.01168	Control 2	0.1941	LB 1	0.184		Control 1	0.01155	LB 1	0.01237	Control 1	0.211	LB 1	0.2196		Control 1	0.01	LB 1	0.01166	Control 1	0.1704	LB 1	0.2212		Control 2	0.01071	LB 1	0.01119	Control 2	0.2482	LB 1	0.2231		Control 2	0.01167	LB 1	0.01104	Control 2
Control 2	0.01154	LB 1	0.009199	Control 2	0.182	LB 1	0.1891		Control 2	0.0113	LB 1	0.01396	Control 2	0.1729	LB 1	0.2375		Control 1	0.01106	LB 1	0.01161	Control 1	0.2237	LB 1	0.2088		Control 1	0.01065	LB 1	0.01107	Control 1	0.1978	LB 1	0.1934		Control 2	0.01005	LB 1	0.01292	Control 2	0.1646	LB 1	0.2567		Control 2	0.01076	LB 1	0.01466	Control 2
Control 2	0.01368	LB 1	0.008854	Control 2	0.2334	LB 1	0.1712		Control 2	0.01421	LB 1	0.01119	Control 2	0.1615	LB 1	0.1391		Control 1	0.01371	LB 1	0.01357	Control 1	0.1971	LB 1	0.2284		Control 1	0.01225	LB 1	0.0143	Control 1	0.2156	LB 1	0.2755		Control 2	0.01145	LB 1	0.01161	Control 2	0.2048	LB 1	0.2016		Control 2	0.006357	LB 1	0.01184	Control 2
Control 2	0.01343	LB 1	0.01334	Control 2	0.1951	LB 1	0.2023		Control 2	0.01409	LB 1	0.01288	Control 2	0.2156	LB 1	0.2054		Control 1	0.01209	LB 1	0.01339	Control 1	0.1837	LB 1	0.2168		Control 1	0.01307	LB 1	0.0126	Control 1	0.1452	LB 1	0.1996		Control 2	0.01286	LB 1	0.01055	Control 2	0.221	LB 1	0.253		Control 2	0.008046	LB 1	0.009967	Control 2
Control 2	0.01053	LB 1	0.01253	Control 2	0.2004	LB 1	0.196		Control 2	0.01121	LB 1	0.01102	Control 2	0.2012	LB 1	0.2093		Control 1	0.01122	LB 1	0.01304	Control 1	0.1965	LB 1	0.1904		Control 2	0.0119	LB 1	0.0131	Control 2	0.2253	LB 1	0.1902		Control 2	0.008584	LB 1	0.008626	Control 2	0.1537	LB 1	0.1629		Control 2	0.01199	LB 1	0.008347	Control 2
Control 2	0.01134	LB 1	0.01237	Control 2	0.2303	LB 1	0.18		Control 2	0.01411	LB 1	0.01446	Control 2	0.2004	LB 1	0.2039		Control 1	0.0135	LB 1	0.01122	Control 1	0.2238	LB 1	0.1687		Control 2	0.01543	LB 1	0.01216	Control 2	0.2062	LB 1	0.1856		Control 2	0.01044	LB 1	0.01121	Control 2	0.1632	LB 1	0.2102		Control 2	0.01058	LB 1	0.01109	Control 2
Control 2	0.008295	LB 1	0.01225	Control 2	0.1487	LB 1	0.1999		Control 2	0.01045	LB 1	0.01255	Control 2	0.1676	LB 1	0.2419		Control 1	0.01289	LB 1	0.01214	Control 1	0.1986	LB 1	0.2854		Control 2	0.01317	LB 1	0.01089	Control 2	0.2425	LB 1	0.1723		Control 2	0.01373	LB 1	0.009654	Control 2	0.2093	LB 1	0.199		Control 2	0.01102	LB 1	0.009459	Control 2
Control 2	0.01324	LB 1	0.01056	Control 2	0.2321	LB 1	0.1992		Control 2	0.01232	LB 1	0.01205	Control 2	0.1714	LB 1	0.1846		Control 2	0.01217	LB 1	0.01282	Control 2	0.1538	LB 1	0.1696		Control 2	0.0125	LB 1	0.009331	Control 2	0.1764	LB 1	0.1787		Control 2	0.009082	LB 1	0.009586	Control 2	0.2188	LB 1	0.2262		Control 2	0.0123	LB 1	0.0129	Control 2
Control 2	0.01401	LB 1	0.01217	Control 2	0.1724	LB 1	0.2106		Control 2	0.01322	LB 1	0.01053	Control 2	0.1748	LB 1	0.2105		Control 2	0.01301	LB 1	0.01075	Control 2	0.1644	LB 1	0.194		Control 2	0.01246	LB 1	0.01338	Control 2	0.1661	LB 1	0.1998		Control 2	0.01071	LB 1	0.01172	Control 2	0.1823	LB 1	0.242		Control 2	0.0143	LB 1	0.01299	Control 2
Control 2	0.0103	LB 1	0.01038	Control 2	0.1742	LB 1	0.222		Control 2	0.01209	LB 1	0.01306	Control 2	0.1864	LB 1	0.2134		Control 2	0.01248	LB 1	0.0137	Control 2	0.1659	LB 1	0.2133		Control 2	0.009404	LB 1	0.009143	Control 2	0.1913	LB 1	0.1997		Control 2	0.008617	LB 1	0.009408	Control 2	0.2111	LB 1	0.1896		Control 2	0.01211	LB 1	0.01053	Control 2
Control 2	0.01178	LB 1	0.009521	Control 2	0.1853	LB 1	0.1824		Control 2	0.01144	LB 2	0.0177	Control 2	0.1425	LB 2	0.1962		Control 2	0.011	LB 1	0.01093	Control 2	0.1774	LB 1	0.2323		Control 2	0.01319	LB 1	0.01081	Control 2	0.183	LB 1	0.1912		Control 2	0.01028	LB 1	0.009522	Control 2	0.1694	LB 1	0.2168		Control 2	0.009727	LB 1	0.01223	Control 2
Control 2	0.01344	LB 1	0.01345	Control 2	0.2242	LB 1	0.2176		Control 2	0.01446	LB 2	0.01342	Control 2	0.2204	LB 2	0.226		Control 2	0.01171	LB 1	0.01158	Control 2	0.2006	LB 1	0.1778		Control 2	0.01121	LB 1	0.01349	Control 2	0.2075	LB 1	0.1814		Control 2	0.01313	LB 1	0.0127	Control 2	0.1896	LB 1	0.2622		Control 2	0.01345	LB 1	0.01287	Control 2
Control 2	0.008529	LB 1	0.01109	Control 2	0.1901	LB 1	0.2346		Control 2	0.0124	LB 2	0.01362	Control 2	0.2424	LB 2	0.2373		Control 2	0.01291	LB 1	0.009497	Control 2	0.2011	LB 1	0.1904		Control 2	0.0129	LB 1	0.01127	Control 2	0.1989	LB 1	0.1972		Control 2	0.01407	LB 1	0.01112	Control 2	0.2055	LB 1	0.1868		Control 2	0.01207	LB 1	0.01143	Control 2
Control 2	0.01336	LB 1	0.0122	Control 2	0.1818	LB 1	0.2599		Control 2	0.01224	LB 2	0.01102	Control 2	0.1589	LB 2	0.2645		Control 2	0.009972	LB 1	0.0127	Control 2	0.1844	LB 1	0.1808		Control 2	0.01395	LB 1	0.01193	Control 2	0.1784	LB 1	0.2331		Control 2	0.01325	LB 2	0.01455	Control 2	0.1918	LB 2	0.1803		Control 2	0.01295	LB 1	0.01056	Control 2
Control 2	0.0127	LB 1	0.01246	Control 2	0.2211	LB 1	0.2291		Control 2	0.008801	LB 2	0.02035	Control 2	0.1797	LB 2	0.2318		Control 2	0.009231	LB 2	0.008975	Control 2	0.1982	LB 2	0.1867		Control 2	0.01263	LB 2	0.01022	Control 2	0.1984	LB 2	0.2287		Control 2	0.01195	LB 2	0.009152	Control 2	0.1439	LB 2	0.235		Control 2	0.01367	LB 1	0.0111	Control 2
Control 2	0.01491	LB 1	0.0128	Control 2	0.1926	LB 1	0.2533		Control 2	0.0128	LB 2	0.01323	Control 2	0.1646	LB 2	0.1815		Control 2	0.01052	LB 2	0.008698	Control 2	0.1794	LB 2	0.2483		Control 2	0.0116	LB 2	0.01368	Control 2	0.1602	LB 2	0.2036		Control 2	0.01347	LB 2	0.01196	Control 2	0.1766	LB 2	0.219		Control 2	0.0121	LB 1	0.01211	Control 2
Control 2	0.01147	LB 2	0.01064	Control 2	0.1657	LB 2	0.2217		Control 2	0.01236	LB 2	0.01439	Control 2	0.1849	LB 2	0.2402		Control 2	0.01068	LB 2	0.0109	Control 2	0.1488	LB 2	0.2406		Control 2	0.01279	LB 2	0.009183	Control 2	0.1943	LB 2	0.2192		Control 2	0.01334	LB 2	0.01411	Control 2	0.1914	LB 2	0.2248		Control 2	0.01336	LB 1	0.01166	Control 2
Control 2	0.01059	LB 2	0.01246	Control 2	0.2048	LB 2	0.1939		Control 2	0.01006	LB 2	0.01194	Control 2	0.2008	LB 2	0.2006		Control 2	0.008128	LB 2	0.01139	Control 2	0.2041	LB 2	0.2373		Control 2	0.009208	LB 2	0.01357	Control 2	0.2066	LB 2	0.2058		Control 2	0.01213	LB 2	0.007912	Control 2	0.2145	LB 2	0.2112		Control 2	0.01126	LB 2	0.01209	Control 2
Control 2	0.01059	LB 2	0.008853	Control 2	0.1945	LB 2	0.2027		Control 2	0.01403	LB 2	0.01464	Control 2	0.2309	LB 2	0.1964		Control 2	0.01256	LB 2	0.01203	Control 2	0.1831	LB 2	0.203		Control 2	0.01371	LB 2	0.01122	Control 2	0.1856	LB 2	0.2058		Control 2	0.01005	LB 2	0.009636	Control 2	0.1694	LB 2	0.2207		Control 2	0.01325	LB 2	0.01254	Control 2
Control 2	0.01052	LB 2	0.008895	Control 2	0.183	LB 2	0.1628		Control 2	0.00874	LB 2	0.01701	Control 2	0.158	LB 2	0.2492		Control 2	0.01153	LB 2	0.009677	Control 2	0.2175	LB 2	0.1988		Control 2	0.01324	LB 2	0.0158	Control 2	0.1628	LB 2	0.2311		Control 2	0.009177	LB 2	0.01328	Control 2	0.164	LB 2	0.2451		Control 2	0.01092	LB 2	0.01177	Control 2
Control 2	0.01143	LB 2	0.01185	Control 2	0.1765	LB 2	0.1668		Control 2	0.01482	LB 2	0.01139	Control 2	0.2668	LB 2	0.2278		Control 2	0.01064	LB 2	0.008973	Control 2	0.2446	LB 2	0.1779		Control 2	0.01348	LB 2	0.01162	Control 2	0.2312	LB 2	0.195		Control 2	0.01488	LB 2	0.01254	Control 2	0.2129	LB 2	0.2117		Control 2	0.0113	LB 2	0.01365	Control 2
Control 2	0.01357	LB 2	0.01368	Control 2	0.1975	LB 2	0.1937		Control 2	0.01255	LB 2	0.01354	Control 2	0.1956	LB 2	0.2101		Control 2	0.01346	LB 2	0.01104	Control 2	0.1625	LB 2	0.1845		Control 2	0.01322	LB 2	0.01573	Control 2	0.2332	LB 2	0.2069		Control 2	0.01338	LB 2	0.01206	Control 2	0.2218	LB 2	0.188		Control 2	0.01297	LB 2	0.008689	Control 2
Control 2	0.01295	LB 2	0.01129	Control 2	0.199	LB 2	0.1999		Control 2	0.01347	LB 2	0.0132	Control 2	0.1897	LB 2	0.1798		Control 2	0.01154	LB 2	0.009037	Control 2	0.2436	LB 2	0.1725		Control 2	0.01211	LB 2	0.01399	Control 2	0.2179	LB 2	0.2732		Control 2	0.01245	LB 2	0.011	Control 2	0.1775	LB 2	0.2376		Control 2	0.01568	LB 2	0.01257	Control 2
Control 2	0.01343	LB 2	0.009085	Control 2	0.1916	LB 2	0.202		Control 2	0.01148	LB 2	0.01578	Control 2	0.245	LB 2	0.2092		Control 2	0.01646	LB 2	0.009324	Control 2	0.2651	LB 2	0.2156		Control 2	0.009252	LB 2	0.0111	Control 2	0.1658	LB 2	0.2028		Control 2	0.0136	LB 2	0.01455	Control 2	0.1688	LB 2	0.2135		Control 2	0.01176	LB 2	0.01223	Control 2
Control 2	0.0128	LB 2	0.01374	Control 2	0.175	LB 2	0.2193		Control 2	0.01255	LB 2	0.01467	Control 2	0.2154	LB 2	0.2079		Control 2	0.01472	LB 2	0.01008	Control 2	0.1762	LB 2	0.2006		Control 2	0.01406	LB 2	0.01456	Control 2	0.2448	LB 2	0.2678		Control 2	0.01107	LB 2	0.01388	Control 2	0.1801	LB 2	0.2418		Control 2	0.01074	LB 2	0.01007	Control 2
Control 2	0.01254	LB 2	0.01139	Control 2	0.1934	LB 2	0.2136		Control 2	0.01416	LB 2	0.01378	Control 2	0.2273	LB 2	0.2076		Control 2	0.01437	LB 2	0.01003	Control 2	0.3111	LB 2	0.2337		Control 2	0.01207	LB 2	0.01154	Control 2	0.1956	LB 2	0.2273		Control 2	0.008871	LB 2	0.01141	Control 2	0.1758	LB 2	0.187		Control 2	0.008566	LB 2	0.01003	Control 2
Control 2	0.01151	LB 2	0.008885	Control 2	0.1726	LB 2	0.1976		Control 2	0.01122	LB 2	0.0133	Control 2	0.187	LB 2	0.2306		Control 2	0.01318	LB 2	0.009968	Control 2	0.2252	LB 2	0.1516		Control 2	0.01278	LB 2	0.009619	Control 2	0.2341	LB 2	0.1994		Control 2	0.0109	LB 2	0.01426	Control 2	0.1292	LB 2	0.184		Control 2	0.01227	LB 2	0.009555	Control 2
Control 2	0.01217	LB 2	0.01099	Control 2	0.1717	LB 2	0.2293		Control 2	0.01584	LB 2	0.01393	Control 2	0.194	LB 2	0.213		Control 2	0.01236	LB 2	0.01399	Control 2	0.1708	LB 2	0.2447		Control 2	0.01363	LB 2	0.01395	Control 2	0.237	LB 2	0.2161		Control 2	0.01317	LB 2	0.009013	Control 2	0.1833	LB 2	0.2123		Control 2	0.01276	LB 2	0.01342	Control 2
Control 2	0.01309	LB 2	0.01023	Control 2	0.1938	LB 2	0.2302		Control 2	0.01275	LB 2	0.01242	Control 2	0.2095	LB 2	0.2786		Control 2	0.01344	LB 2	0.01052	Control 2	0.252	LB 2	0.1906		Control 2	0.01406	LB 2	0.01427	Control 2	0.1847	LB 2	0.2437		Control 2	0.01371	LB 2	0.0125	Control 2	0.2003	LB 2	0.2472		Control 2	0.01434	LB 2	0.01421	Control 2
Control 2	0.01201	LB 2	0.009295	Control 2	0.1753	LB 2	0.2089		Control 2	0.01512	LB 2	0.01121	Control 2	0.2109	LB 2	0.2146		Control 2	0.01154	LB 2	0.01055	Control 2	0.1647	LB 2	0.2288		Control 2	0.0146	LB 2	0.01409	Control 2	0.198	LB 2	0.1796		Control 2	0.01402	LB 2	0.008011	Control 2	0.2595	LB 2	0.2262		Control 2	0.01329	LB 2	0.01203	Control 2
Control 2	0.01303	LB 2	0.01381	Control 2	0.223	LB 2	0.1939		Control 2	0.01184	LB 2	0.0119	Control 2	0.1676	LB 2	0.2308		Control 2	0.01283	LB 2	0.01099	Control 2	0.1742	LB 2	0.1916		Control 2	0.009929	LB 2	0.01412	Control 2	0.1984	LB 2	0.208		Control 2	0.01262	LB 2	0.01187	Control 2	0.1637	LB 2	0.1876		Control 2	0.009868	LB 2	0.01822	Control 2
Control 2	0.01223	LB 2	0.01109	Control 2	0.2182	LB 2	0.1709		Control 2	0.01448	LB 2	0.01397	Control 2	0.1761	LB 2	0.2075		Control 2	0.01298	LB 2	0.01034	Control 2	0.2155	LB 2	0.2113		Control 2	0.0128	LB 2	0.009125	Control 2	0.2329	LB 2	0.2104		Control 2	0.01017	LB 2	0.01174	Control 2	0.2039	LB 2	0.1881		Control 2	0.01196	LB 2	0.01267	Control 2
Control 2	0.01196	LB 2	0.01387	Control 2	0.207	LB 2	0.2167		Control 2	0.01447	LB 2	0.01176	Control 2	0.2018	LB 2	0.2379		Control 2	0.01281	LB 2	0.008056	Control 2	0.2271	LB 2	0.1706		Control 2	0.01411	LB 2	0.0146	Control 2	0.2362	LB 2	0.2391		Control 2	0.01087	LB 2	0.01172	Control 2	0.1765	LB 2	0.267		Control 2	0.00998	LB 2	0.01232	Control 2
Control 2	0.01238	LB 2	0.01465	Control 2	0.2133	LB 2	0.2163		Control 2	0.01387	LB 2	0.01308	Control 2	0.2229	LB 2	0.2129		Control 2	0.01198	LB 2	0.01098	Control 2	0.2029	LB 2	0.1846		Control 2	0.01246	LB 2	0.01365	Control 2	0.1929	LB 2	0.2215		Control 2	0.01326	LB 2	0.01136	Control 2	0.224	LB 2	0.1949		Control 2	0.006573	LB 2	0.01174	Control 2
Control 2	0.01229	LB 2	0.009873	Control 2	0.184	LB 2	0.2295		Control 2	0.01469	LB 2	0.01047	Control 2	0.2196	LB 2	0.2456		Control 2	0.01548	LB 2	0.0132	Control 2	0.254	LB 2	0.2038		Control 2	0.01333	LB 2	0.0139	Control 2	0.2138	LB 2	0.1755		Control 2	0.01365	LB 2	0.008436	Control 2	0.173	LB 2	0.2063		Control 2	0.01258	LB 2	0.01128	Control 2
Control 2	0.01068	LB 2	0.01222	Control 2	0.188	LB 2	0.2458		Control 2	0.00973	LB 2	0.009293	Control 2	0.2125	LB 2	0.2057		Control 2	0.01106	LB 2	0.01289	Control 2	0.1786	LB 2	0.231		Control 2	0.01165	LB 2	0.01449	Control 2	0.1882	LB 2	0.2393		Control 2	0.01252	LB 2	0.009998	Control 2	0.2562	LB 2	0.1914		Control 2	0.01344	LB 2	0.007362	Control 2
Control 2	0.0141	LB 2	0.01118	Control 2	0.2335	LB 2	0.2109		Control 2	0.0139	LB 2	0.01353	Control 2	0.2188	LB 2	0.2358		Control 2	0.01337	LB 2	0.01297	Control 2	0.2375	LB 2	0.2513		Control 2	0.01192	LB 2	0.01346	Control 2	0.2546	LB 2	0.1965		Control 2	0.009927	LB 2	0.009611	Control 2	0.206	LB 2	0.2335		Control 2	0.01356	LB 2	0.01216	Control 2
Control 2	0.01272	LB 2	0.01042	Control 2	0.2054	LB 2	0.192		Control 2	0.01414	LB 2	0.008752	Control 2	0.2967	LB 2	0.1869		Control 2	0.0108	LB 2	0.01326	Control 2	0.1299	LB 2	0.178		Control 2	0.01075	LB 2	0.01241	Control 2	0.2006	LB 2	0.2229		Control 2	0.01378	LB 2	0.008989	Control 2	0.2652	LB 2	0.1845		Control 2	0.01078	LB 2	0.01329	Control 2
Control 2	0.01359	LB 2	0.0113	Control 2	0.1913	LB 2	0.2034		Control 2	0.01256	LB 2	0.01334	Control 2	0.1812	LB 2	0.2059		Control 2	0.01368	LB 2	0.01307	Control 2	0.2299	LB 2	0.1599		Control 2	0.01184	LB 2	0.0121	Control 2	0.1925	LB 2	0.2479		Control 2	0.01273	LB 2	0.0107	Control 2	0.2001	LB 2	0.1888		Control 2	0.01163	LB 2	0.01333	Control 2
Control 2	0.01359	LB 2	0.01165	Control 2	0.2147	LB 2	0.1563		Control 2	0.01293	LB 2	0.01134	Control 2	0.232	LB 2	0.2229		Control 2	0.0124	LB 2	0.01142	Control 2	0.2126	LB 2	0.2232		Control 2	0.01055	LB 2	0.01312	Control 2	0.1476	LB 2	0.2434		Control 2	0.01396	LB 2	0.01026	Control 2	0.2194	LB 2	0.1791		Control 2	0.01365	LB 2	0.01261	Control 2
Control 2	0.01379	LB 2	0.0135	Control 2	0.2492	LB 2	0.2392		Control 3	0.01456	LB 2	0.01246	Control 3	0.1385	LB 2	0.1999		Control 2	0.01132	LB 2	0.01161	Control 2	0.1647	LB 2	0.1769		Control 2	0.0172	LB 2	0.009316	Control 2	0.2759	LB 2	0.246		Control 2	0.0159	LB 2	0.008935	Control 2	0.3523	LB 2	0.1789		Control 2	0.01363	LB 2	0.008775	Control 2
Control 2	0.0124	LB 2	0.008767	Control 2	0.2142	LB 2	0.2451		Control 3	0.01319	LB 2	0.01241	Control 3	0.1523	LB 2	0.2117		Control 2	0.01206	LB 2	0.01318	Control 2	0.1948	LB 2	0.1854		Control 2	0.01159	LB 2	0.014	Control 2	0.2719	LB 2	0.1859		Control 2	0.01298	LB 2	0.01215	Control 2	0.2207	LB 2	0.2343		Control 2	0.01011	LB 2	0.008869	Control 2
Control 3	0.01134	LB 2	0.01438	Control 3	0.1674	LB 2	0.2411		Control 3	0.01384	LB 2	0.01327	Control 3	0.2254	LB 2	0.2601		Control 2	0.01075	LB 2	0.01543	Control 2	0.2021	LB 2	0.2316		Control 2	0.01046	LB 2	0.01084	Control 2	0.2516	LB 2	0.206		Control 2	0.01337	LB 2	0.0133	Control 2	0.2046	LB 2	0.2302		Control 2	0.01365	LB 2	0.01212	Control 2
Control 3	0.01257	LB 2	0.009484	Control 3	0.2182	LB 2	0.1539		Control 3	0.01206	LB 2	0.01519	Control 3	0.1848	LB 2	0.2328		Control 2	0.01515	LB 2	0.01028	Control 2	0.2427	LB 2	0.1619		Control 2	0.01155	LB 2	0.01719	Control 2	0.1999	LB 2	0.2108		Control 2	0.01392	LB 2	0.01182	Control 2	0.2157	LB 2	0.179		Control 2	0.009447	LB 2	0.01018	Control 2
Control 3	0.01332	LB 2	0.01424	Control 3	0.1567	LB 2	0.1889		Control 3	0.01299	LB 2	0.01007	Control 3	0.1643	LB 2	0.2346		Control 2	0.01177	LB 2	0.008685	Control 2	0.1813	LB 2	0.191		Control 2	0.01314	LB 2	0.01383	Control 2	0.2239	LB 2	0.2295		Control 2	0.01452	LB 2	0.008048	Control 2	0.242	LB 2	0.1847		Control 2	0.01453	LB 2	0.01345	Control 2
Control 3	0.01306	LB 2	0.01033	Control 3	0.1486	LB 2	0.1943		Control 3	0.01249	LB 2	0.01401	Control 3	0.215	LB 2	0.2011		Control 3	0.01278	LB 2	0.008245	Control 3	0.1783	LB 2	0.1887		Control 2	0.009998	LB 2	0.01173	Control 2	0.1657	LB 2	0.2324		Control 2	0.01417	LB 2	0.01198	Control 2	0.1898	LB 2	0.2237		Control 3	0.01345	LB 2	0.01096	Control 3
Control 3	0.01417	LB 2	0.01408	Control 3	0.1958	LB 2	0.2632		Control 3	0.01172	LB 2	0.01566	Control 3	0.1927	LB 2	0.2585		Control 3	0.01334	LB 2	0.01457	Control 3	0.2397	LB 2	0.2121		Control 2	0.01259	LB 2	0.01298	Control 2	0.1926	LB 2	0.2283		Control 2	0.007603	LB 2	0.01288	Control 2	0.1595	LB 2	0.2314		Control 3	0.009819	LB 2	0.01181	Control 3
Control 3	0.01133	LB 2	0.01288	Control 3	0.1422	LB 2	0.1739		Control 3	0.01235	LB 2	0.01266	Control 3	0.1986	LB 2	0.2221		Control 3	0.01245	LB 2	0.009078	Control 3	0.209	LB 2	0.1922		Control 2	0.01356	LB 2	0.01168	Control 2	0.1838	LB 2	0.2262		Control 2	0.01301	LB 2	0.0111	Control 2	0.1943	LB 2	0.2291		Control 3	0.01344	LB 2	0.009504	Control 3
Control 3	0.01205	LB 2	0.008437	Control 3	0.1708	LB 2	0.2209		Control 3	0.01164	LB 2	0.009991	Control 3	0.1638	LB 2	0.2456		Control 3	0.01295	LB 2	0.01377	Control 3	0.1813	LB 2	0.1971		Control 2	0.01198	LB 2	0.01033	Control 2	0.1772	LB 2	0.2093		Control 2	0.01145	LB 2	0.009542	Control 2	0.2205	LB 2	0.2228		Control 3	0.0137	LB 2	0.01192	Control 3
Control 3	0.01285	LB 2	0.01295	Control 3	0.184	LB 2	0.2145		Control 3	0.01221	LB 2	0.01221	Control 3	0.1575	LB 2	0.2083		Control 3	0.0143	LB 2	0.01324	Control 3	0.2331	LB 2	0.2106		Control 2	0.009401	LB 2	0.01255	Control 2	0.1751	LB 2	0.2048		Control 2	0.01301	LB 2	0.0109	Control 2	0.2165	LB 2	0.2524		Control 3	0.01225	LB 2	0.01114	Control 3
Control 3	0.01381	LB 2	0.009537	Control 3	0.1463	LB 2	0.1775		Control 3	0.009994	LB 2	0.01296	Control 3	0.1727	LB 2	0.2126		Control 3	0.01069	LB 2	0.01326	Control 3	0.2308	LB 2	0.2122		Control 2	0.01066	LB 2	0.01363	Control 2	0.2113	LB 2	0.2192		Control 2	0.01109	LB 2	0.01211	Control 2	0.2178	LB 2	0.2111		Control 3	0.0108	LB 2	0.009434	Control 3
Control 3	0.01319	LB 2	0.01636	Control 3	0.1989	LB 2	0.2169		Control 3	0.00919	LB 2	0.0101	Control 3	0.1671	LB 2	0.1749		Control 3	0.01199	LB 2	0.01325	Control 3	0.2268	LB 2	0.132		Control 2	0.01099	LB 2	0.01289	Control 2	0.1791	LB 2	0.2272		Control 2	0.01535	LB 2	0.01211	Control 2	0.2643	LB 2	0.2043		Control 3	0.01024	LB 2	0.01026	Control 3
Control 3	0.01037	LB 2	0.01021	Control 3	0.1727	LB 2	0.2147		Control 3	0.01124	LB 2	0.01198	Control 3	0.1875	LB 2	0.2392		Control 3	0.0115	LB 2	0.01303	Control 3	0.208	LB 2	0.1978		Control 2	0.01252	LB 2	0.01835	Control 2	0.2079	LB 2	0.2588		Control 3	0.009484	LB 2	0.01205	Control 3	0.1783	LB 2	0.2		Control 3	0.01375	LB 2	0.008173	Control 3
Control 3	0.01366	LB 2	0.01102	Control 3	0.16	LB 2	0.2201		Control 3	0.009685	LB 2	0.01618	Control 3	0.1509	LB 2	0.2303		Control 3	0.009951	LB 2	0.01461	Control 3	0.1697	LB 2	0.2245		Control 2	0.0137	LB 2	0.01456	Control 2	0.2228	LB 2	0.1842		Control 3	0.01349	LB 2	0.0146	Control 3	0.2185	LB 2	0.2012		Control 3	0.01338	LB 2	0.01211	Control 3
Control 3	0.01253	LB 2	0.01372	Control 3	0.1441	LB 2	0.224		Control 3	0.01213	LB 2	0.01129	Control 3	0.1905	LB 2	0.2486		Control 3	0.008824	LB 2	0.01184	Control 3	0.1854	LB 2	0.2005		Control 2	0.01424	LB 2	0.01368	Control 2	0.2249	LB 2	0.2164		Control 3	0.01065	LB 2	0.01383	Control 3	0.1722	LB 2	0.205		Control 3	0.01237	LB 2	0.01166	Control 3
Control 3	0.01205	LB 2	0.01002	Control 3	0.1958	LB 2	0.1766		Control 3	0.013	LB 2	0.01434	Control 3	0.2421	LB 2	0.2232		Control 3	0.01053	LB 2	0.015	Control 3	0.2101	LB 2	0.2189		Control 2	0.01303	LB 2	0.01566	Control 2	0.2038	LB 2	0.2191		Control 3	0.01347	LB 2	0.01374	Control 3	0.2253	LB 2	0.1945		Control 3	0.011	LB 2	0.009469	Control 3
Control 3	0.01245	LB 2	0.01464	Control 3	0.1833	LB 2	0.2339		Control 3	0.01425	LB 2	0.01385	Control 3	0.1624	LB 2	0.2338		Control 3	0.01099	LB 2	0.01394	Control 3	0.1922	LB 2	0.2417		Control 2	0.01395	LB 2	0.01586	Control 2	0.2165	LB 2	0.2136		Control 3	0.01183	LB 2	0.01068	Control 3	0.167	LB 2	0.1861		Control 3	0.01368	LB 2	0.01039	Control 3
Control 3	0.0124	LB 2	0.01225	Control 3	0.1909	LB 2	0.187		Control 3	0.01262	LB 2	0.01279	Control 3	0.1605	LB 2	0.2139		Control 3	0.01284	LB 2	0.0129	Control 3	0.1795	LB 2	0.2123		Control 2	0.01262	LB 2	0.01776	Control 2	0.1543	LB 2	0.2786		Control 3	0.01249	LB 2	0.01125	Control 3	0.2071	LB 2	0.2074		Control 3	0.01274	LB 2	0.01499	Control 3
Control 3	0.01163	LB 2	0.0131	Control 3	0.1475	LB 2	0.2479		Control 3	0.01211	LB 2	0.01508	Control 3	0.1848	LB 2	0.2845		Control 3	0.0127	LB 2	0.01562	Control 3	0.2081	LB 2	0.1913		Control 3	0.01277	LB 2	0.0145	Control 3	0.1474	LB 2	0.2297		Control 3	0.01236	LB 2	0.01119	Control 3	0.2259	LB 2	0.2154		Control 3	0.01272	LB 2	0.01226	Control 3
Control 3	0.01123	LB 2	0.00707	Control 3	0.1667	LB 2	0.2025		Control 3	0.01361	LB 2	0.01495	Control 3	0.1996	LB 2	0.1545		Control 3	0.01329	LB 2	0.01148	Control 3	0.1424	LB 2	0.205		Control 3	0.01105	LB 2	0.01244	Control 3	0.1814	LB 2	0.1996		Control 3	0.01185	LB 2	0.01516	Control 3	0.1599	LB 2	0.179		Control 3	0.01376	LB 2	0.01131	Control 3
Control 3	0.01069	LB 2	0.008677	Control 3	0.1594	LB 2	0.1959		Control 3	0.00984	LB 2	0.01462	Control 3	0.1508	LB 2	0.2122		Control 3	0.01196	LB 2	0.009786	Control 3	0.1761	LB 2	0.1714		Control 3	0.01163	LB 2	0.01455	Control 3	0.1556	LB 2	0.2465		Control 3	0.01193	LB 2	0.01202	Control 3	0.2041	LB 2	0.1897		Control 3	0.01382	LB 2	0.01472	Control 3
Control 3	0.01257	LB 2	0.01029	Control 3	0.1797	LB 2	0.1959		Control 3	0.01393	LB 2	0.01298	Control 3	0.1547	LB 2	0.2395		Control 3	0.01152	LB 2	0.01058	Control 3	0.2086	LB 2	0.1987		Control 3	0.009977	LB 2	0.014	Control 3	0.1637	LB 2	0.1876		Control 3	0.01143	LB 2	0.0102	Control 3	0.2219	LB 2	0.2197		Control 3	0.01072	LB 2	0.01074	Control 3
Control 3	0.01129	LB 2	0.009035	Control 3	0.1833	LB 2	0.1716		Control 3	0.01104	LB 2	0.01355	Control 3	0.1235	LB 2	0.2017		Control 3	0.01175	LB 2	0.01181	Control 3	0.2053	LB 2	0.2216		Control 3	0.01218	LB 2	0.0136	Control 3	0.222	LB 2	0.1782		Control 3	0.007717	LB 2	0.006229	Control 3	0.1846	LB 2	0.1738		Control 3	0.01151	LB 2	0.01391	Control 3
Control 3	0.01112	LB 2	0.007345	Control 3	0.1633	LB 2	0.2318		Control 3	0.01068	LB 2	0.01224	Control 3	0.1812	LB 2	0.1921		Control 3	0.01798	LB 2	0.01468	Control 3	0.2873	LB 2	0.2326		Control 3	0.01266	LB 2	0.008389	Control 3	0.181	LB 2	0.1748		Control 3	0.01332	LB 2	0.0117	Control 3	0.2032	LB 2	0.2272		Control 3	0.01105	LB 2	0.009499	Control 3
Control 3	0.008873	LB 2	0.01109	Control 3	0.1569	LB 2	0.1722		Control 3	0.01178	LB 2	0.0116	Control 3	0.1577	LB 2	0.2266		Control 3	0.01373	LB 2	0.01363	Control 3	0.2143	LB 2	0.1901		Control 3	0.01194	LB 2	0.01366	Control 3	0.1596	LB 2	0.253		Control 3	0.01377	LB 2	0.01481	Control 3	0.2524	LB 2	0.2034		Control 3	0.01166	LB 2	0.01304	Control 3
Control 3	0.01111	LB 2	0.009489	Control 3	0.1776	LB 2	0.1809		Control 3	0.01358	LB 2	0.01023	Control 3	0.2047	LB 2	0.2303		Control 3	0.0125	LB 2	0.01035	Control 3	0.1375	LB 2	0.1722		Control 3	0.01264	LB 2	0.01209	Control 3	0.1716	LB 2	0.2325		Control 3	0.01117	LB 2	0.01287	Control 3	0.1659	LB 2	0.1547		Control 3	0.01447	LB 2	0.01302	Control 3
Control 3	0.01409	LB 2	0.009945	Control 3	0.1842	LB 2	0.1784		Control 3	0.01186	LB 2	0.01192	Control 3	0.1464	LB 2	0.1834		Control 3	0.01076	LB 2	0.01127	Control 3	0.1624	LB 2	0.1904		Control 3	0.01271	LB 2	0.0148	Control 3	0.1411	LB 2	0.2412		Control 3	0.01217	LB 2	0.01196	Control 3	0.1687	LB 2	0.2324		Control 3	0.01112	LB 2	0.01048	Control 3
Control 3	0.01079	LB 2	0.009389	Control 3	0.2034	LB 2	0.1862		Control 3	0.01106	LB 2	0.01011	Control 3	0.1785	LB 2	0.2187		Control 3	0.01387	LB 2	0.01331	Control 3	0.2076	LB 2	0.1704		Control 3	0.01292	LB 2	0.01241	Control 3	0.1809	LB 2	0.1897		Control 3	0.01171	LB 2	0.0121	Control 3	0.1701	LB 2	0.1819		Control 3	0.01058	LB 2	0.01214	Control 3
Control 3	0.01132	LB 2	0.009955	Control 3	0.1782	LB 2	0.187		Control 3	0.01297	LB 2	0.01456	Control 3	0.2118	LB 2	0.2136		Control 3	0.01064	LB 2	0.01268	Control 3	0.1594	LB 2	0.2131		Control 3	0.01146	LB 2	0.01409	Control 3	0.2057	LB 2	0.2064		Control 3	0.01201	LB 2	0.01325	Control 3	0.1787	LB 2	0.1999		Control 3	0.009975	LB 2	0.009768	Control 3
Control 3	0.01028	LB 2	0.01256	Control 3	0.1942	LB 2	0.235		Control 3	0.01303	LB 2	0.0117	Control 3	0.1706	LB 2	0.228		Control 3	0.01377	LB 2	0.01158	Control 3	0.2015	LB 2	0.2473		Control 3	0.01065	LB 2	0.01001	Control 3	0.1561	LB 2	0.2156		Control 3	0.01095	LB 2	0.01068	Control 3	0.171	LB 2	0.1802		Control 3	0.01191	LB 2	0.01338	Control 3
Control 3	0.01257	LB 2	0.01385	Control 3	0.1693	LB 2	0.2508		Control 3	0.01377	LB 2	0.01311	Control 3	0.201	LB 2	0.222		Control 3	0.01352	LB 2	0.01335	Control 3	0.2111	LB 2	0.2181		Control 3	0.0111	LB 2	0.01327	Control 3	0.1733	LB 2	0.2128		Control 3	0.01285	LB 2	0.01369	Control 3	0.1755	LB 2	0.1919		Control 3	0.01179	LB 2	0.01243	Control 3
Control 3	0.01368	LB 2	0.01297	Control 3	0.1587	LB 2	0.2313		Control 3	0.01231	LB 2	0.01044	Control 3	0.2117	LB 2	0.2124		Control 3	0.01752	LB 2	0.01298	Control 3	0.2312	LB 2	0.2218		Control 3	0.01383	LB 2	0.01163	Control 3	0.2124	LB 2	0.1834		Control 3	0.01418	LB 2	0.01351	Control 3	0.2046	LB 2	0.1982		Control 3	0.01214	LB 2	0.01422	Control 3
Control 3	0.01131	LB 2	0.009046	Control 3	0.2012	LB 2	0.2139		Control 3	0.0118	LB 2	0.01095	Control 3	0.1774	LB 2	0.1919		Control 3	0.00794	LB 2	0.0114	Control 3	0.1602	LB 2	0.2186		Control 3	0.01175	LB 2	0.01238	Control 3	0.1545	LB 2	0.2053		Control 3	0.008662	LB 2	0.01287	Control 3	0.167	LB 2	0.2438		Control 3	0.01295	LB 2	0.01291	Control 3
Control 3	0.01115	LB 2	0.009532	Control 3	0.168	LB 2	0.2145		Control 3	0.01251	LB 2	0.01388	Control 3	0.2445	LB 2	0.1867		Control 3	0.01466	LB 2	0.01298	Control 3	0.1667	LB 2	0.1863		Control 3	0.01358	LB 2	0.01122	Control 3	0.2027	LB 2	0.1936		Control 3	0.01328	LB 2	0.01287	Control 3	0.2133	LB 2	0.2459		Control 3	0.01285	LB 2	0.01105	Control 3
Control 3	0.01218	LB 2	0.00912	Control 3	0.2008	LB 2	0.1563		Control 3	0.01156	LB 2	0.0114	Control 3	0.2041	LB 2	0.2092		Control 3	0.008241	LB 2	0.01296	Control 3	0.1375	LB 2	0.2183		Control 3	0.007599	LB 2	0.009297	Control 3	0.1893	LB 2	0.2239		Control 3	0.01133	LB 2	0.01286	Control 3	0.1707	LB 2	0.2381		Control 3	0.01292	LB 2	0.01013	Control 3
Control 3	0.01324	LB 2	0.01008	Control 3	0.1623	LB 2	0.1957		Control 3	0.01294	LB 2	0.0126	Control 3	0.1849	LB 2	0.1856		Control 3	0.009763	LB 2	0.01034	Control 3	0.1425	LB 2	0.1882		Control 3	0.01293	LB 2	0.01475	Control 3	0.2034	LB 2	0.2156		Control 3	0.01178	LB 2	0.009588	Control 3	0.1677	LB 2	0.2192		Control 3	0.01183	LB 2	0.01286	Control 3
Control 3	0.01241	LB 2	0.01144	Control 3	0.1476	LB 2	0.1962		Control 3	0.01423	LB 2	0.0136	Control 3	0.202	LB 2	0.2101		Control 3	0.01138	LB 2	0.00628	Control 3	0.1944	LB 2	0.2292		Control 3	0.0129	LB 3	0.01486	Control 3	0.1693	LB 3	0.2673		Control 3	0.01248	LB 2	0.0135	Control 3	0.1596	LB 2	0.2016		Control 3	0.01246	LB 2	0.01263	Control 3
Control 3	0.01102	LB 2	0.01316	Control 3	0.1724	LB 2	0.2284		Control 3	0.01201	LB 2	0.01095	Control 3	0.1948	LB 2	0.2672		Control 3	0.01101	LB 2	0.0131	Control 3	0.1821	LB 2	0.2026		Control 3	0.01221	LB 3	0.012	Control 3	0.1336	LB 3	0.2213		Control 3	0.0122	LB 2	0.01237	Control 3	0.1324	LB 2	0.2108		Control 3	0.01236	LB 2	0.01152	Control 3
Control 3	0.01427	LB 2	0.008977	Control 3	0.1894	LB 2	0.2164		Control 3	0.01242	LB 2	0.01024	Control 3	0.2201	LB 2	0.2802		Control 3	0.01235	LB 2	0.009897	Control 3	0.1515	LB 2	0.2055		Control 3	0.01109	LB 3	0.008903	Control 3	0.1899	LB 3	0.195		Control 3	0.01118	LB 2	0.01383	Control 3	0.1756	LB 2	0.2114		Control 3	0.01657	LB 2	0.01319	Control 3
Control 3	0.01213	LB 2	0.01021	Control 3	0.1674	LB 2	0.2344		Control 3	0.01385	LB 2	0.0109	Control 3	0.223	LB 2	0.2642		Control 3	0.01111	LB 2	0.01389	Control 3	0.1714	LB 2	0.2202		Control 3	0.01275	LB 3	0.01438	Control 3	0.1787	LB 3	0.2821		Control 3	0.01407	LB 2	0.01205	Control 3	0.1907	LB 2	0.1889		Control 3	0.0109	LB 2	0.009893	Control 3
Control 3	0.01003	LB 2	0.01298	Control 3	0.1784	LB 2	0.2114		Control 3	0.01159	LB 2	0.01443	Control 3	0.1552	LB 2	0.2626		Control 3	0.009023	LB 2	0.01242	Control 3	0.2287	LB 2	0.2357		Control 3	0.01304	LB 3	0.01349	Control 3	0.1861	LB 3	0.2245		Control 3	0.01367	LB 2	0.01678	Control 3	0.1195	LB 2	0.2518		Control 3	0.01142	LB 2	0.01115	Control 3
Control 3	0.01333	LB 2	0.007821	Control 3	0.2123	LB 2	0.19		Control 3	0.01434	LB 2	0.01098	Control 3	0.2378	LB 2	0.2424		Control 3	0.01211	LB 2	0.0122	Control 3	0.2159	LB 2	0.1646		Control 3	0.01343	LB 3	0.01443	Control 3	0.1993	LB 3	0.269		Control 3	0.01088	LB 2	0.01253	Control 3	0.1678	LB 2	0.2268		Control 3	0.01239	LB 2	0.009988	Control 3
Control 3	0.01358	LB 2	0.01135	Control 3	0.2044	LB 2	0.1922		Control 3	0.01289	LB 2	0.01536	Control 3	0.2448	LB 2	0.1815		Control 3	0.0148	LB 2	0.01171	Control 3	0.1821	LB 2	0.2339		Control 3	0.01376	LB 3	0.01024	Control 3	0.2053	LB 3	0.2461		Control 3	0.01195	LB 2	0.012	Control 3	0.1623	LB 2	0.2015		Control 3	0.01383	LB 2	0.01179	Control 3
Control 3	0.014	LB 2	0.0148	Control 3	0.2288	LB 2	0.2098		Control 3	0.01287	LB 2	0.009485	Control 3	0.1852	LB 2	0.1829		Control 3	0.01173	LB 2	0.01276	Control 3	0.1679	LB 2	0.251		Control 3	0.01322	LB 3	0.009927	Control 3	0.1668	LB 3	0.1918		Control 3	0.01282	LB 2	0.00837	Control 3	0.1751	LB 2	0.2278		Control 3	0.01228	LB 3	0.01048	Control 3
Control 3	0.01358	LB 3	0.008574	Control 3	0.2173	LB 3	0.2042		Control 3	0.01359	LB 2	0.01298	Control 3	0.2225	LB 2	0.1918		Control 3	0.01164	LB 2	0.01218	Control 3	0.2064	LB 2	0.2296		Control 3	0.01015	LB 3	0.01191	Control 3	0.1914	LB 3	0.2457		Control 3	0.01265	LB 2	0.01204	Control 3	0.225	LB 2	0.2236		Control 3	0.01404	LB 3	0.01294	Control 3
Control 3	0.01204	LB 3	0.01149	Control 3	0.1988	LB 3	0.2275		Control 3	0.01354	LB 2	0.01232	Control 3	0.2325	LB 2	0.2176		Control 3	0.01299	LB 3	0.01089	Control 3	0.1663	LB 3	0.2392		Control 3	0.01235	LB 3	0.01095	Control 3	0.1895	LB 3	0.2115		Control 3	0.01238	LB 2	0.006243	Control 3	0.1811	LB 2	0.1779		Control 3	0.01265	LB 3	0.0134	Control 3
Control 3	0.01097	LB 3	0.007001	Control 3	0.2101	LB 3	0.2404		Control 3	0.01121	LB 2	0.01427	Control 3	0.2007	LB 2	0.1943		Control 3	0.009062	LB 3	0.009337	Control 3	0.1945	LB 3	0.2033		Control 3	0.01449	LB 3	0.01149	Control 3	0.1962	LB 3	0.2515		Control 3	0.01213	LB 2	0.01152	Control 3	0.2162	LB 2	0.1973		Control 3	0.01061	LB 3	0.01125	Control 3
Control 3	0.01377	LB 3	0.0119	Control 3	0.1662	LB 3	0.2719		Control 3	0.01328	LB 2	0.01294	Control 3	0.2656	LB 2	0.2361		Control 3	0.01072	LB 3	0.01099	Control 3	0.1443	LB 3	0.2175		Control 3	0.01289	LB 3	0.01336	Control 3	0.1848	LB 3	0.2331		Control 3	0.01238	LB 2	0.01306	Control 3	0.189	LB 2	0.1722		Control 3	0.01212	LB 3	0.01375	Control 3
Control 4	0.01359	LB 3	0.008567	Control 4	0.2208	LB 3	0.2027		Control 4	0.01397	LB 2	0.01224	Control 4	0.2597	LB 2	0.2553		Control 3	0.01347	LB 3	0.01052	Control 3	0.1838	LB 3	0.2611		Control 3	0.01326	LB 3	0.01386	Control 3	0.1738	LB 3	0.2551		Control 3	0.0133	LB 3	0.01359	Control 3	0.2508	LB 3	0.2383		Control 3	0.01212	LB 3	0.01267	Control 3
Control 4	0.008831	LB 3	0.007995	Control 4	0.1905	LB 3	0.2504		Control 4	0.01232	LB 2	0.01449	Control 4	0.2036	LB 2	0.1981		Control 3	0.01259	LB 3	0.00981	Control 3	0.2158	LB 3	0.2361		Control 3	0.01347	LB 3	0.009103	Control 3	0.184	LB 3	0.22		Control 3	0.01301	LB 3	0.01582	Control 3	0.2405	LB 3	0.2535		Control 3	0.01012	LB 3	0.009162	Control 3
Control 4	0.01263	LB 3	0.01009	Control 4	0.1986	LB 3	0.2226		Control 4	0.011	LB 2	0.01197	Control 4	0.2537	LB 2	0.2504		Control 3	0.01391	LB 3	0.0129	Control 3	0.1979	LB 3	0.2171		Control 3	0.0127	LB 3	0.01255	Control 3	0.1795	LB 3	0.1681		Control 3	0.008814	LB 3	0.01105	Control 3	0.1641	LB 3	0.2121		Control 3	0.01369	LB 3	0.01083	Control 3
Control 4	0.01386	LB 3	0.01004	Control 4	0.226	LB 3	0.232		Control 4	0.01125	LB 3	0.01557	Control 4	0.2184	LB 3	0.269		Control 3	0.01297	LB 3	0.01186	Control 3	0.18	LB 3	0.2122		Control 3	0.01327	LB 3	0.013	Control 3	0.1915	LB 3	0.2815		Control 3	0.009483	LB 3	0.01378	Control 3	0.2174	LB 3	0.2475		Control 3	0.01088	LB 3	0.01056	Control 3
Control 4	0.01228	LB 3	0.01131	Control 4	0.1787	LB 3	0.1848		Control 4	0.01098	LB 3	0.01074	Control 4	0.2124	LB 3	0.1591		Control 3	0.009909	LB 3	0.007069	Control 3	0.2052	LB 3	0.2104		Control 3	0.01264	LB 3	0.008778	Control 3	0.2046	LB 3	0.2364		Control 3	0.01212	LB 3	0.01381	Control 3	0.2026	LB 3	0.2828		Control 3	0.01379	LB 3	0.0118	Control 3
Control 4	0.01018	LB 3	0.009247	Control 4	0.182	LB 3	0.2028		Control 4	0.01212	LB 3	0.009847	Control 4	0.2359	LB 3	0.1925		Control 3	0.01392	LB 3	0.01036	Control 3	0.2033	LB 3	0.1893		Control 3	0.01158	LB 3	0.01219	Control 3	0.1705	LB 3	0.2349		Control 3	0.009869	LB 3	0.01199	Control 3	0.1844	LB 3	0.2455		Control 4	0.009297	LB 3	0.01282	Control 4
Control 4	0.009931	LB 3	0.008335	Control 4	0.191	LB 3	0.1972		Control 4	0.009738	LB 3	0.008611	Control 4	0.2508	LB 3	0.1765		Control 3	0.009348	LB 3	0.01205	Control 3	0.1428	LB 3	0.2557		Control 3	0.01043	LB 3	0.01078	Control 3	0.1488	LB 3	0.2067		Control 3	0.01398	LB 3	0.01285	Control 3	0.2348	LB 3	0.2143		Control 4	0.01037	LB 3	0.01188	Control 4
Control 4	0.01046	LB 3	0.01043	Control 4	0.1937	LB 3	0.2191		Control 4	0.01327	LB 3	0.01347	Control 4	0.2825	LB 3	0.2308		Control 4	0.01345	LB 3	0.008339	Control 4	0.2091	LB 3	0.2318		Control 3	0.01156	LB 3	0.01158	Control 3	0.1716	LB 3	0.2332		Control 3	0.01186	LB 3	0.008741	Control 3	0.2066	LB 3	0.1856		Control 4	0.01368	LB 3	0.01126	Control 4
Control 4	0.008703	LB 3	0.01298	Control 4	0.1867	LB 3	0.1959		Control 4	0.01105	LB 3	0.009595	Control 4	0.2076	LB 3	0.2497		Control 4	0.01331	LB 3	0.01317	Control 4	0.2395	LB 3	0.2631		Control 3	0.01163	LB 3	0.01153	Control 3	0.2037	LB 3	0.2853		Control 3	0.01227	LB 3	0.01622	Control 3	0.1984	LB 3	0.2443		Control 4	0.01159	LB 3	0.01131	Control 4
Control 4	0.01108	LB 3	0.01001	Control 4	0.2174	LB 3	0.2055		Control 4	0.01107	LB 3	0.008377	Control 4	0.195	LB 3	0.2089		Control 4	0.01192	LB 3	0.01015	Control 4	0.2215	LB 3	0.2137		Control 3	0.01184	LB 3	0.00989	Control 3	0.1585	LB 3	0.2293		Control 3	0.01195	LB 3	0.01401	Control 3	0.1917	LB 3	0.2613		Control 4	0.01128	LB 3	0.008999	Control 4
Control 4	0.0129	LB 3	0.0102	Control 4	0.1783	LB 3	0.179		Control 4	0.01407	LB 3	0.01306	Control 4	0.2507	LB 3	0.2135		Control 4	0.01213	LB 3	0.01128	Control 4	0.1895	LB 3	0.2192		Control 3	0.0129	LB 3	0.01259	Control 3	0.1666	LB 3	0.2066		Control 3	0.01535	LB 3	0.01335	Control 3	0.165	LB 3	0.2553		Control 4	0.01123	LB 3	0.01476	Control 4
Control 4	0.0119	LB 3	0.01063	Control 4	0.211	LB 3	0.1958		Control 4	0.01138	LB 3	0.01143	Control 4	0.1809	LB 3	0.2134		Control 4	0.009287	LB 3	0.01458	Control 4	0.2086	LB 3	0.2935		Control 3	0.01169	LB 3	0.0108	Control 3	0.1719	LB 3	0.2572		Control 3	0.01501	LB 3	0.01218	Control 3	0.1865	LB 3	0.2082		Control 4	0.01301	LB 3	0.01087	Control 4
Control 4	0.01052	LB 3	0.01015	Control 4	0.1713	LB 3	0.1932		Control 4	0.01168	LB 3	0.009592	Control 4	0.2597	LB 3	0.2045		Control 4	0.0132	LB 3	0.01309	Control 4	0.2345	LB 3	0.2279		Control 3	0.01111	LB 3	0.009061	Control 3	0.1651	LB 3	0.2205		Control 3	0.01136	LB 3	0.01345	Control 3	0.1839	LB 3	0.2433		Control 4	0.01107	LB 3	0.008665	Control 4
Control 4	0.01299	LB 3	0.01014	Control 4	0.2137	LB 3	0.2106		Control 4	0.009904	LB 3	0.01025	Control 4	0.1697	LB 3	0.2156		Control 4	0.01191	LB 3	0.01002	Control 4	0.1832	LB 3	0.2182		Control 3	0.009755	LB 3	0.01079	Control 3	0.1688	LB 3	0.2099		Control 3	0.0139	LB 3	0.009277	Control 3	0.1953	LB 3	0.2504		Control 4	0.01166	LB 3	0.01329	Control 4
Control 4	0.01245	LB 3	0.009216	Control 4	0.1944	LB 3	0.2118		Control 4	0.01279	LB 3	0.01185	Control 4	0.2022	LB 3	0.2279		Control 4	0.01268	LB 3	0.01024	Control 4	0.2247	LB 3	0.2503		Control 3	0.01144	LB 3	0.009322	Control 3	0.1922	LB 3	0.2109		Control 3	0.01226	LB 3	0.01034	Control 3	0.1809	LB 3	0.2153		Control 4	0.01218	LB 3	0.01351	Control 4
Control 4	0.009407	LB 3	0.008477	Control 4	0.1606	LB 3	0.1993		Control 4	0.01168	LB 3	0.01039	Control 4	0.1937	LB 3	0.2615		Control 4	0.009383	LB 3	0.01028	Control 4	0.1889	LB 3	0.2073		Control 3	0.01169	LB 3	0.01315	Control 3	0.162	LB 3	0.2037		Control 3	0.01288	LB 3	0.01047	Control 3	0.1772	LB 3	0.2375		Control 4	0.01324	LB 3	0.01148	Control 4
Control 4	0.0148	LB 3	0.01325	Control 4	0.2087	LB 3	0.1942		Control 4	0.009952	LB 3	0.008814	Control 4	0.2324	LB 3	0.2328		Control 4	0.01057	LB 3	0.008919	Control 4	0.2085	LB 3	0.2296		Control 4	0.01236	LB 3	0.008657	Control 4	0.2053	LB 3	0.2239		Control 4	0.009313	LB 3	0.01072	Control 4	0.1731	LB 3	0.217		Control 4	0.01118	LB 3	0.01116	Control 4
Control 4	0.01204	LB 3	0.01432	Control 4	0.2139	LB 3	0.2025		Control 4	0.01007	LB 3	0.01362	Control 4	0.2391	LB 3	0.2708		Control 4	0.01151	LB 3	0.01212	Control 4	0.2558	LB 3	0.2		Control 4	0.01718	LB 3	0.01234	Control 4	0.2561	LB 3	0.205		Control 4	0.01217	LB 3	0.01205	Control 4	0.2539	LB 3	0.182		Control 4	0.0118	LB 3	0.01251	Control 4
Control 4	0.01246	LB 3	0.01275	Control 4	0.2376	LB 3	0.2233		Control 4	0.01356	LB 3	0.01227	Control 4	0.2372	LB 3	0.2406		Control 4	0.01276	LB 3	0.01263	Control 4	0.2908	LB 3	0.2139		Control 4	0.01611	LB 3	0.01226	Control 4	0.1851	LB 3	0.2097		Control 4	0.01064	LB 3	0.01263	Control 4	0.2065	LB 3	0.2497		Control 4	0.01444	LB 3	0.01088	Control 4
Control 4	0.009994	LB 3	0.007434	Control 4	0.1667	LB 3	0.2247		Control 4	0.01202	LB 3	0.01166	Control 4	0.2118	LB 3	0.2388		Control 4	0.01337	LB 3	0.01071	Control 4	0.2556	LB 3	0.2055		Control 4	0.01133	LB 3	0.007278	Control 4	0.2327	LB 3	0.2148		Control 4	0.01229	LB 3	0.01141	Control 4	0.2	LB 3	0.2084		Control 4	0.01321	LB 3	0.01041	Control 4
Control 4	0.01143	LB 3	0.0124	Control 4	0.194	LB 3	0.2194		Control 4	0.011	LB 3	0.008262	Control 4	0.2039	LB 3	0.2413		Control 4	0.01304	LB 3	0.01163	Control 4	0.2676	LB 3	0.2103		Control 4	0.01371	LB 3	0.008786	Control 4	0.1863	LB 3	0.2497		Control 4	0.008553	LB 3	0.01565	Control 4	0.1869	LB 3	0.2669		Control 4	0.01274	LB 3	0.01453	Control 4
Control 4	0.01287	LB 3	0.01415	Control 4	0.2203	LB 3	0.255		Control 4	0.01116	LB 3	0.01007	Control 4	0.2394	LB 3	0.2574		Control 4	0.01384	LB 3	0.01344	Control 4	0.2941	LB 3	0.2119		Control 4	0.01179	LB 3	0.01075	Control 4	0.1983	LB 3	0.2581		Control 4	0.01206	LB 3	0.009822	Control 4	0.1731	LB 3	0.2323		Control 4	0.01009	LB 3	0.01	Control 4
Control 4	0.01079	LB 3	0.008884	Control 4	0.223	LB 3	0.1914		Control 4	0.01279	LB 3	0.01271	Control 4	0.2156	LB 3	0.2666		Control 4	0.0102	LB 3	0.01165	Control 4	0.2646	LB 3	0.2102		Control 4	0.01474	LB 3	0.01385	Control 4	0.2167	LB 3	0.2403		Control 4	0.01289	LB 3	0.01479	Control 4	0.1977	LB 3	0.2162		Control 4	0.01311	LB 3	0.012	Control 4
Control 4	0.01272	LB 3	0.01223	Control 4	0.191	LB 3	0.2591		Control 4	0.01227	LB 3	0.0129	Control 4	0.2136	LB 3	0.2367		Control 4	0.01319	LB 3	0.01124	Control 4	0.2181	LB 3	0.183		Control 4	0.01495	LB 3	0.009419	Control 4	0.1606	LB 3	0.2171		Control 4	0.01124	LB 3	0.01044	Control 4	0.2561	LB 3	0.2831		Control 4	0.01237	LB 3	0.01365	Control 4
Control 4	0.01107	LB 3	0.01016	Control 4	0.1891	LB 3	0.2456		Control 4	0.009055	LB 3	0.01039	Control 4	0.2209	LB 3	0.2307		Control 4	0.01176	LB 3	0.01264	Control 4	0.2129	LB 3	0.1701		Control 4	0.01213	LB 3	0.01621	Control 4	0.2306	LB 3	0.2178		Control 4	0.01205	LB 3	0.01222	Control 4	0.2056	LB 3	0.2095		Control 4	0.01299	LB 3	0.01333	Control 4
Control 4	0.01048	LB 3	0.01009	Control 4	0.1855	LB 3	0.2395		Control 4	0.009434	LB 3	0.008501	Control 4	0.1966	LB 3	0.2436		Control 4	0.01237	LB 3	0.00985	Control 4	0.2381	LB 3	0.1722		Control 4	0.01475	LB 3	0.01407	Control 4	0.2865	LB 3	0.2638		Control 4	0.01201	LB 3	0.007584	Control 4	0.1982	LB 3	0.1722		Control 4	0.01132	LB 3	0.01147	Control 4
Control 4	0.01305	LB 3	0.01199	Control 4	0.2299	LB 3	0.2351		Control 4	0.01162	LB 3	0.01051	Control 4	0.193	LB 3	0.2554		Control 4	0.01207	LB 3	0.01264	Control 4	0.2016	LB 3	0.2267		Control 4	0.01462	LB 3	0.009613	Control 4	0.2922	LB 3	0.2385		Control 4	0.01259	LB 3	0.006174	Control 4	0.1901	LB 3	0.2177		Control 4	0.0104	LB 3	0.01168	Control 4
Control 4	0.01188	LB 3	0.009859	Control 4	0.2103	LB 3	0.2232		Control 4	0.01244	LB 3	0.009095	Control 4	0.1853	LB 3	0.2382		Control 4	0.01243	LB 3	0.01222	Control 4	0.2117	LB 3	0.2206		Control 4	0.01496	LB 3	0.01275	Control 4	0.2023	LB 3	0.2507		Control 4	0.01165	LB 3	0.01432	Control 4	0.2112	LB 3	0.2636		Control 4	0.01228	LB 3	0.01099	Control 4
Control 4	0.008669	LB 3	0.008606	Control 4	0.2309	LB 3	0.1871		Control 4	0.01291	LB 3	0.01356	Control 4	0.217	LB 3	0.2364		Control 4	0.01249	LB 3	0.01351	Control 4	0.2235	LB 3	0.2341		Control 4	0.01254	LB 3	0.01334	Control 4	0.1764	LB 3	0.2523		Control 4	0.01187	LB 3	0.009918	Control 4	0.2003	LB 3	0.2216		Control 4	0.01294	LB 3	0.01341	Control 4
Control 4	0.01191	LB 3	0.009303	Control 4	0.2209	LB 3	0.192		Control 4	0.01009	LB 3	0.01264	Control 4	0.1992	LB 3	0.2758		Control 4	0.0106	LB 3	0.01299	Control 4	0.2068	LB 3	0.2045		Control 4	0.01286	LB 3	0.007985	Control 4	0.2461	LB 3	0.1985		Control 4	0.01215	LB 3	0.006712	Control 4	0.1761	LB 3	0.2142		Control 4	0.01018	LB 3	0.01363	Control 4
Control 4	0.0114	LB 3	0.01227	Control 4	0.241	LB 3	0.2439		Control 4	0.01172	LB 3	0.01351	Control 4	0.183	LB 3	0.1971		Control 4	0.01274	LB 3	0.01209	Control 4	0.1882	LB 3	0.1661		Control 4	0.01435	LB 3	0.01464	Control 4	0.2463	LB 3	0.2088		Control 4	0.0139	LB 3	0.0124	Control 4	0.2597	LB 3	0.2666		Control 4	0.01392	LB 3	0.01229	Control 4
Control 4	0.009752	LB 3	0.007077	Control 4	0.2206	LB 3	0.1989		Control 4	0.01446	LB 3	0.01079	Control 4	0.2541	LB 3	0.2607		Control 4	0.01031	LB 3	0.01204	Control 4	0.1965	LB 3	0.1919		Control 4	0.006899	LB 3	0.01232	Control 4	0.1928	LB 3	0.1818		Control 4	0.01073	LB 3	0.01211	Control 4	0.1935	LB 3	0.2415		Control 4	0.01152	LB 3	0.007751	Control 4
Control 4	0.01278	LB 3	0.009272	Control 4	0.2106	LB 3	0.2253		Control 4	0.01365	LB 3	0.008892	Control 4	0.209	LB 3	0.2521		Control 4	0.01036	LB 3	0.01112	Control 4	0.1836	LB 3	0.2151		Control 4	0.01332	LB 3	0.01126	Control 4	0.2969	LB 3	0.1747		Control 4	0.0131	LB 3	0.01007	Control 4	0.2725	LB 3	0.2754		Control 4	0.01411	LB 3	0.01189	Control 4
Control 4	0.01082	LB 3	0.01147	Control 4	0.2072	LB 3	0.1824		Control 4	0.01223	LB 3	0.01006	Control 4	0.2343	LB 3	0.2499		Control 4	0.01232	LB 3	0.01288	Control 4	0.2856	LB 3	0.1813		Control 4	0.01144	LB 3	0.01448	Control 4	0.1761	LB 3	0.2044		Control 4	0.01014	LB 3	0.01322	Control 4	0.1872	LB 3	0.3115		Control 4	0.01193	LB 3	0.01091	Control 4
Control 4	0.0113	LB 3	0.0108	Control 4	0.2136	LB 3	0.1966		Control 4	0.01034	LB 3	0.01024	Control 4	0.1958	LB 3	0.1934		Control 4	0.01131	LB 3	0.009179	Control 4	0.1663	LB 3	0.1843		Control 4	0.01312	LB 3	0.01266	Control 4	0.2555	LB 3	0.2424		Control 4	0.01264	LB 3	0.009898	Control 4	0.2359	LB 3	0.2517		Control 4	0.01104	LB 3	0.01072	Control 4
Control 4	0.01227	LB 3	0.01315	Control 4	0.2364	LB 3	0.2677		Control 4	0.01186	LB 3	0.01008	Control 4	0.2376	LB 3	0.1873		Control 4	0.01166	LB 3	0.0105	Control 4	0.2343	LB 3	0.1797		Control 4	0.01149	LB 3	0.009957	Control 4	0.2195	LB 3	0.2257		Control 4	0.01308	LB 3	0.007911	Control 4	0.2436	LB 3	0.2593		Control 4	0.01322	LB 3	0.01114	Control 4
Control 4	0.01155	LB 3	0.01428	Control 4	0.2315	LB 3	0.2014		Control 4	0.01491	LB 3	0.009941	Control 4	0.2587	LB 3	0.2216		Control 4	0.01021	LB 3	0.01416	Control 4	0.2191	LB 3	0.2008		Control 4	0.01308	LB 3	0.01165	Control 4	0.2113	LB 3	0.23		Control 4	0.008631	LB 3	0.01083	Control 4	0.173	LB 3	0.2017		Control 4	0.01203	LB 3	0.012	Control 4
Control 4	0.01203	LB 3	0.01494	Control 4	0.2347	LB 3	0.2132		Control 4	0.0144	LB 3	0.01136	Control 4	0.2158	LB 3	0.2435		Control 4	0.01148	LB 3	0.01035	Control 4	0.223	LB 3	0.2431		Control 4	0.01411	LB 3	0.01461	Control 4	0.2307	LB 3	0.2052		Control 4	0.0107	LB 3	0.01094	Control 4	0.2293	LB 3	0.2103		Control 4	0.0122	LB 3	0.01322	Control 4
Control 4	0.01152	LB 3	0.009441	Control 4	0.1994	LB 3	0.1936		Control 4	0.01049	LB 3	0.01054	Control 4	0.2347	LB 3	0.225		Control 4	0.01105	LB 3	0.01336	Control 4	0.2124	LB 3	0.2295		Control 4	0.01114	LB 3	0.01092	Control 4	0.2535	LB 3	0.2076		Control 4	0.01277	LB 3	0.01317	Control 4	0.2272	LB 3	0.2232		Control 4	0.01378	LB 3	0.01524	Control 4
Control 4	0.01176	LB 3	0.0112	Control 4	0.2359	LB 3	0.2672		Control 4	0.01119	LB 3	0.009596	Control 4	0.2116	LB 3	0.2253		Control 4	0.01125	LB 3	0.01217	Control 4	0.1932	LB 3	0.2216		Control 4	0.01446	LB 3	0.01312	Control 4	0.2502	LB 3	0.1948		Control 4	0.01252	LB 3	0.01462	Control 4	0.1975	LB 3	0.2323		Control 4	0.01158	LB 3	0.014	Control 4
Control 4	0.009677	LB 3	0.01012	Control 4	0.2046	LB 3	0.2149		Control 4	0.0129	LB 3	0.007926	Control 4	0.2563	LB 3	0.2032		Control 4	0.01119	LB 3	0.009068	Control 4	0.2804	LB 3	0.2203		Control 4	0.01274	LB 3	0.007927	Control 4	0.2274	LB 3	0.2117		Control 4	0.01015	LB 3	0.01168	Control 4	0.1689	LB 3	0.2318		Control 4	0.01274	LB 3	0.01164	Control 4
Control 4	0.01274	LB 3	0.01073	Control 4	0.2458	LB 3	0.2194		Control 4	0.009827	LB 3	0.01077	Control 4	0.1931	LB 3	0.2395		Control 4	0.009997	LB 3	0.01274	Control 4	0.1641	LB 3	0.1883		Control 4	0.01303	LB 3	0.01185	Control 4	0.2112	LB 3	0.2014		Control 4	0.01112	LB 3	0.007426	Control 4	0.2042	LB 3	0.2555		Control 4	0.01182	LB 3	0.01288	Control 4
Control 4	0.01386	LB 3	0.01086	Control 4	0.2388	LB 3	0.2314		Control 4	0.01203	LB 3	0.007974	Control 4	0.2466	LB 3	0.1998		Control 4	0.01296	LB 3	0.01363	Control 4	0.2145	LB 3	0.2211		Control 4	0.0137	LB 3	0.009908	Control 4	0.2767	LB 3	0.1852		Control 4	0.0111	LB 3	0.01064	Control 4	0.2401	LB 3	0.2399		Control 4	0.009129	LB 3	0.01745	Control 4
Control 4	0.01117	LB 3	0.011	Control 4	0.2354	LB 3	0.2078		Control 4	0.01293	LB 3	0.009606	Control 4	0.2039	LB 3	0.229		Control 4	0.01149	LB 3	0.01306	Control 4	0.2286	LB 3	0.2217		Control 4	0.01661	LB 3	0.01369	Control 4	0.2689	LB 3	0.2244		Control 4	0.01114	LB 3	0.01037	Control 4	0.2113	LB 3	0.2221		Control 4	0.01296	LB 3	0.01033	Control 4
Control 4	0.01211	LB 3	0.0111	Control 4	0.2107	LB 3	0.2296		Control 4	0.0123	LB 3	0.01394	Control 4	0.2085	LB 3	0.2052		Control 4	0.01149	LB 3	0.01136	Control 4	0.2286	LB 3	0.2179		Control 4	0.01433	LB 3	0.01237	Control 4	0.2474	LB 3	0.2162		Control 4	0.01223	LB 3	0.00992	Control 4	0.2264	LB 3	0.2009		Control 4	0.01159	LB 3	0.0118	Control 4
Control 4	0.011	LB 3	0.01209	Control 4	0.1966	LB 3	0.2035		Control 4	0.01102	LB 3	0.009424	Control 4	0.2159	LB 3	0.241		Control 4	0.01034	LB 3	0.01399	Control 4	0.2148	LB 3	0.1913		Control 4	0.01312	LB 3	0.00987	Control 4	0.2169	LB 3	0.2117		Control 4	0.01255	LB 3	0.01222	Control 4	0.2565	LB 3	0.2495		Control 4	0.01196	LB 3	0.01149	Control 4
Control 4	0.01214	LB 3	0.01263	Control 4	0.2577	LB 3	0.2212		Control 4	0.01273	LB 3	0.009467	Control 4	0.2638	LB 3	0.214		Control 4	0.01153	LB 3	0.01386	Control 4	0.2388	LB 3	0.2389		Control 4	0.01345	LB 3	0.01187	Control 4	0.2394	LB 3	0.1833		Control 4	0.01296	LB 3	0.01267	Control 4	0.1588	LB 3	0.2669		Control 4	0.01196	LB 3	0.01274	Control 4
Control 4	0.01233	LB 3	0.01122	Control 4	0.1871	LB 3	0.1892		Control 4	0.01297	LB 3	0.01143	Control 4	0.2433	LB 3	0.2939		Control 4	0.01358	LB 3	0.01345	Control 4	0.209	LB 3	0.2204		Control 4	0.01395	LB 3	0.01173	Control 4	0.2568	LB 3	0.2448		Control 4	0.01289	LB 3	0.01203	Control 4	0.2109	LB 3	0.1925		Control 4	0.01067	LB 3	0.01136	Control 4
Control 4	0.01296	LB 3	0.00884	Control 4	0.2774	LB 3	0.1922		Control 4	0.01173	LB 3	0.01314	Control 4	0.2476	LB 3	0.2158		Control 4	0.01068	LB 3	0.01413	Control 4	0.2421	LB 3	0.2318		Control 4	0.01004	LB 3	0.01336	Control 4	0.2267	LB 3	0.189		Control 4	0.01135	LB 3	0.01375	Control 4	0.236	LB 3	0.2973		Control 4	0.0104	LB 3	0.01348	Control 4
Control 4	0.01426	LB 3	0.008883	Control 4	0.297	LB 3	0.2148		Control 4	0.01077	LB 3	0.01057	Control 4	0.2674	LB 3	0.2426		Control 4	0.0135	LB 3	0.01481	Control 4	0.2625	LB 3	0.234		Control 4	0.01262	LB 3	0.00912	Control 4	0.2334	LB 3	0.1984		Control 4	0.01169	LB 3	0.01321	Control 4	0.2168	LB 3	0.186		Control 4	0.01261	LB 3	0.0103	Control 4
Control 4	0.01069	LB 3	0.01086	Control 4	0.2292	LB 3	0.224		Control 4	0.0137	LB 3	0.01305	Control 4	0.233	LB 3	0.2025		Control 4	0.00756	LB 3	0.01203	Control 4	0.2287	LB 3	0.2043		Control 4	0.01248	LB 3	0.01206	Control 4	0.2603	LB 3	0.2134		Control 4	0.01029	LB 3	0.009363	Control 4	0.2021	LB 3	0.231		Control 4	0.01438	LB 3	0.01075	Control 4
Control 4	0.01284	LB 3	0.008909	Control 4	0.2422	LB 3	0.1939		Control 4	0.009515	LB 3	0.01076	Control 4	0.2303	LB 3	0.2012		Control 4	0.01146	LB 3	0.01304	Control 4	0.2343	LB 3	0.2218		Control 4	0.01181	LB 3	0.01143	Control 4	0.2397	LB 3	0.1948		Control 4	0.01329	LB 3	0.01098	Control 4	0.2298	LB 3	0.2353		Control 4	0.01276	LB 3	0.01239	Control 4
Control 4	0.01274	LB 3	0.00973	Control 4	0.2432	LB 3	0.2049		Control 4	0.00847	LB 3	0.01407	Control 4	0.2426	LB 3	0.2601		Control 4	0.009806	LB 3	0.01138	Control 4	0.267	LB 3	0.2413		Control 4	0.01143	LB 3	0.007581	Control 4	0.2247	LB 3	0.195		Control 4	0.01143	LB 3	0.009263	Control 4	0.1659	LB 3	0.2155		Control 4	0.01125	LB 3	0.01256	Control 4
Control 4	0.01147	LB 3	0.01439	Control 4	0.1735	LB 3	0.175		Control 4	0.01144	LB 3	0.01006	Control 4	0.2413	LB 3	0.2269		Control 4	0.01242	LB 3	0.01187	Control 4	0.2106	LB 3	0.2143		Control 4	0.01531	LB 3	0.01554	Control 4	0.2204	LB 3	0.2297		Control 4	0.01305	LB 3	0.0132	Control 4	0.2204	LB 3	0.2146		Control 4	0.01244	LB 3	0.01373	Control 4
Control 4	0.01336	LB 3	0.01385	Control 4	0.2147	LB 3	0.241		Control 4	0.01111	LB 3	0.01136	Control 4	0.195	LB 3	0.2225		Control 4	0.01263	LB 3	0.01044	Control 4	0.2385	LB 3	0.1903		Control 4	0.0114	LB 3	0.01068	Control 4	0.1797	LB 3	0.1723		Control 4	0.007745	LB 3	0.01004	Control 4	0.2044	LB 3	0.2515		Control 4	0.01199	LB 3	0.0167	Control 4
Control 4	0.01329	LB 3	0.01116	Control 4	0.2581	LB 3	0.1699		Control 4	0.01094	LB 3	0.00981	Control 4	0.2176	LB 3	0.2251		Control 4	0.01317	LB 3	0.01225	Control 4	0.1953	LB 3	0.2043		Control 4	0.01243	LB 3	0.01183	Control 4	0.2711	LB 3	0.2309		Control 4	0.01075	LB 3	0.01492	Control 4	0.2136	LB 3	0.2032		Control 4	0.01272	LB 3	0.01353	Control 4
Control 4	0.01105	LB 3	0.01127	Control 4	0.2364	LB 3	0.2007		Control 4	0.01178	LB 3	0.01204	Control 4	0.2041	LB 3	0.1952		Control 4	0.008959	LB 3	0.01334	Control 4	0.229	LB 3	0.19		Control 4	0.01363	LB 3	0.01099	Control 4	0.25	LB 3	0.2123		Control 4	0.01234	LB 3	0.008245	Control 4	0.1793	LB 3	0.1989		Control 4	0.0131	LB 3	0.01421	Control 4
Control 4	0.01263	LB 3	0.01194	Control 4	0.2304	LB 3	0.238		Control 4	0.0125	LB 3	0.01336	Control 4	0.2462	LB 3	0.2214		Control 4	0.01228	LB 3	0.01328	Control 4	0.2268	LB 3	0.1603		Control 4	0.01494	LB 3	0.01067	Control 4	0.1799	LB 3	0.2095		Control 4	0.01081	LB 3	0.01227	Control 4	0.2459	LB 3	0.2337		Control 4	0.01302	LB 3	0.01048	Control 4
		LB 3	0.007597			LB 3	0.188		Control 4	0.01346	LB 3	0.009938	Control 4	0.2029	LB 3	0.2696		Control 4	0.0108	LB 3	0.01362	Control 4	0.2161	LB 3	0.2025		Control 4	0.01208	LB 3	0.01335	Control 4	0.2333	LB 3	0.1951		Control 4	0.01249	LB 3	0.0117	Control 4	0.2376	LB 3	0.2212		Control 4	0.01368	LB 3	0.01099	Control 4
		LB 3	0.01386			LB 3	0.214				LB 3	0.011			LB 3	0.2434		Control 4	0.008537	LB 3	0.01397	Control 4	0.1815	LB 3	0.264		Control 4	0.0127	LB 3	0.01359	Control 4	0.2746	LB 3	0.1835		Control 4	0.01415	LB 3	0.01163	Control 4	0.2051	LB 3	0.2446		Control 4	0.0106	LB 3	0.007753	Control 4
		LB 3	0.0103			LB 3	0.1896				LB 3	0.01178			LB 3	0.232		Control 4	0.01058	LB 3	0.01281	Control 4	0.2367	LB 3	0.2317		Control 4	0.01297	LB 3	0.01268	Control 4	0.2385	LB 3	0.2316		Control 4	0.01034	LB 3	0.007607	Control 4	0.2624	LB 3	0.2434		Control 4	0.01105	LB 3	0.01207	Control 4
		LB 3	0.007669			LB 3	0.2183				LB 3	0.01327			LB 3	0.2334		Control 4	0.009295	LB 3	0.01048	Control 4	0.2164	LB 3	0.2139		Control 4	0.01282	LB 3	0.01282	Control 4	0.2682	LB 3	0.2507		Control 4	0.01165	LB 3	0.01155	Control 4	0.2645	LB 3	0.2233		Control 4	0.01146	LB 3	0.01033	Control 4
		LB 3	0.01021			LB 3	0.2121				LB 3	0.009116			LB 3	0.1952		Control 4	0.008666	LB 3	0.0138	Control 4	0.1915	LB 3	0.2199		Control 4	0.01294	LB 3	0.009523	Control 4	0.2475	LB 3	0.2007		Control 4	0.0131	LB 3	0.01013	Control 4	0.2642	LB 3	0.205		Control 4	0.01208	LB 3	0.01217	Control 4
		LB 3	0.01282			LB 3	0.2163				LB 3	0.01224			LB 3	0.2482		Control 4	0.01248	LB 3	0.01379	Control 4	0.2392	LB 3	0.2039		Control 4	0.0146	LB 3	0.01222	Control 4	0.2107	LB 3	0.2248		Control 4	0.01003	LB 3	0.009886	Control 4	0.2753	LB 3	0.1969				LB 3	0.009405
		LB 3	0.01062			LB 3	0.2344				LB 3	0.015			LB 3	0.185		Control 4	0.01047	LB 3	0.008578	Control 4	0.2173	LB 3	0.216		Control 4	0.008858	LB 4	0.0123	Control 4	0.2096	LB 4	0.2559		Control 4	0.01152	LB 3	0.01282	Control 4	0.1943	LB 3	0.2228				LB 3	0.01179
		LB 3	0.01377			LB 3	0.1861				LB 3	0.008318			LB 3	0.2047		Control 4	0.00943	LB 3	0.01294	Control 4	0.2197	LB 3	0.214		Control 4	0.01198	LB 4	0.01208	Control 4	0.2354	LB 4	0.2007		Control 4	0.009404	LB 3	0.009033	Control 4	0.2314	LB 3	0.2106				LB 3	0.01036
		LB 3	0.01097			LB 3	0.2				LB 3	0.0123			LB 3	0.2241		Control 4	0.008451	LB 4	0.01099	Control 4	0.2139	LB 4	0.2396		Control 4	0.01283	LB 4	0.01297	Control 4	0.2771	LB 4	0.237		Control 4	0.01108	LB 3	0.008462	Control 4	0.2371	LB 3	0.2273				LB 3	0.01238
		LB 3	0.01011			LB 3	0.2119				LB 3	0.01229			LB 3	0.214		Control 4	0.01245	LB 4	0.01252	Control 4	0.2105	LB 4	0.195		Control 4	0.01213	LB 4	0.01066	Control 4	0.2321	LB 4	0.2091		Control 4	0.01126	LB 3	0.009376	Control 4	0.24	LB 3	0.2662				LB 4	0.01672
		LB 3	0.01072			LB 3	0.1838				LB 3	0.01358			LB 3	0.2342		Control 4	0.01304	LB 4	0.01664	Control 4	0.2206	LB 4	0.2622		Control 4	0.01255	LB 4	0.01393	Control 4	0.2091	LB 4	0.304		Control 4	0.009841	LB 3	0.01284	Control 4	0.2077	LB 3	0.2173				LB 4	0.01284
		LB 3	0.01056			LB 3	0.1832				LB 3	0.0119			LB 3	0.1629		Control 4	0.01248	LB 4	0.00905	Control 4	0.1979	LB 4	0.2774		Control 4	0.01316	LB 4	0.01095	Control 4	0.248	LB 4	0.2345		Control 4	0.01088	LB 3	0.01134	Control 4	0.2111	LB 3	0.2611				LB 4	0.008356
		LB 3	0.0127			LB 3	0.2264				LB 3	0.01649			LB 3	0.287		Control 4	0.00881	LB 4	0.009059	Control 4	0.2162	LB 4	0.277				LB 4	0.01039			LB 4	0.2397		Control 4	0.01019	LB 3	0.01123	Control 4	0.178	LB 3	0.2765				LB 4	0.01233
		LB 3	0.01058			LB 3	0.236				LB 3	0.008102			LB 3	0.2289		Control 4	0.01037	LB 4	0.01469	Control 4	0.1763	LB 4	0.2556				LB 4	0.01328			LB 4	0.2235		Control 4	0.008868	LB 3	0.01118	Control 4	0.1789	LB 3	0.2004				LB 4	0.013
		LB 4	0.01181			LB 4	0.1989				LB 3	0.01097			LB 3	0.2026		Control 4	0.01064	LB 4	0.01283	Control 4	0.2216	LB 4	0.241				LB 4	0.01146			LB 4	0.1854		Control 4	0.009378	LB 3	0.01368	Control 4	0.2259	LB 3	0.2368				LB 4	0.01187
		LB 4	0.01385			LB 4	0.2474				LB 3	0.01256			LB 3	0.2143		Control 4	0.01042	LB 4	0.0126	Control 4	0.1692	LB 4	0.2507				LB 4	0.009034			LB 4	0.1961		Control 4	0.01199	LB 3	0.009613	Control 4	0.2746	LB 3	0.2051				LB 4	0.01321
		LB 4	0.009021			LB 4	0.1703				LB 3	0.01362			LB 3	0.2407		Control 4	0.009297	LB 4	0.01112	Control 4	0.2232	LB 4	0.2551				LB 4	0.008509			LB 4	0.197		Control 4	0.01033	LB 3	0.009531	Control 4	0.246	LB 3	0.2648				LB 4	0.01384
		LB 4	0.0134			LB 4	0.2088				LB 3	0.01137			LB 3	0.2442		Control 4	0.0129	LB 4	0.01201	Control 4	0.2468	LB 4	0.216				LB 4	0.01208			LB 4	0.2634		Control 4	0.00902	LB 4	0.009437	Control 4	0.2078	LB 4	0.2154				LB 4	0.01194
		LB 4	0.01274			LB 4	0.2738				LB 4	0.2192			LB 4	0.01033		Control 4	0.01226	LB 4	0.01471	Control 4	0.2339	LB 4	0.2741				LB 4	0.009189			LB 4	0.1981		Control 4	0.01042	LB 4	0.01633	Control 4	0.1897	LB 4	0.2924				LB 4	0.01159
		LB 4	0.01154			LB 4	0.2003				LB 4	0.3089			LB 4	0.01117		Control 4	0.01311	LB 4	0.008634	Control 4	0.199	LB 4	0.2572				LB 4	0.0123			LB 4	0.2929		Control 4	0.009319	LB 4	0.01439	Control 4	0.2176	LB 4	0.2505				LB 4	0.009982
		LB 4	0.01233			LB 4	0.1975				LB 4	0.2358			LB 4	0.01366				LB 4	0.01233			LB 4	0.2187				LB 4	0.01177			LB 4	0.2495		Control 4	0.01101	LB 4	0.011	Control 4	0.2216	LB 4	0.2134				LB 4	0.01424
		LB 4	0.007905			LB 4	0.2203				LB 4	0.2362			LB 4	0.01175				LB 4	0.01336			LB 4	0.2276				LB 4	0.01088			LB 4	0.2209				LB 4	0.009407			LB 4	0.2049				LB 4	0.01027
		LB 4	0.007121			LB 4	0.2481				LB 4	0.2135			LB 4	0.01232				LB 4	0.01151			LB 4	0.2246				LB 4	0.00991			LB 4	0.2233				LB 4	0.01233			LB 4	0.2336				LB 4	0.01207
		LB 4	0.012			LB 4	0.2813				LB 4	0.1794			LB 4	0.01303				LB 4	0.01352			LB 4	0.2721				LB 4	0.01315			LB 4	0.2312				LB 4	0.0111			LB 4	0.2227				LB 4	0.01325
		LB 4	0.01348			LB 4	0.2056				LB 4	0.2581			LB 4	0.01112				LB 4	0.01288			LB 4	0.2032				LB 4	0.009314			LB 4	0.2194				LB 4	0.01597			LB 4	0.2333				LB 4	0.01136
		LB 4	0.0105			LB 4	0.2376				LB 4	0.2056			LB 4	0.01243				LB 4	0.01187			LB 4	0.2721				LB 4	0.01355			LB 4	0.2554				LB 4	0.01149			LB 4	0.1958				LB 4	0.01181
		LB 4	0.008177			LB 4	0.2926				LB 4	0.2337			LB 4	0.01358				LB 4	0.01029			LB 4	0.2762				LB 4	0.01191			LB 4	0.2262				LB 4	0.01009			LB 4	0.2191				LB 4	0.01248
		LB 4	0.0132			LB 4	0.253				LB 4	0.2194			LB 4	0.01346				LB 4	0.01257			LB 4	0.2486				LB 4	0.01045			LB 4	0.1772				LB 4	0.01205			LB 4	0.2468				LB 4	0.01256
		LB 4	0.01314			LB 4	0.2548				LB 4	0.2895			LB 4	0.01486				LB 4	0.0115			LB 4	0.2469				LB 4	0.01424			LB 4	0.2744				LB 4	0.01177			LB 4	0.2173				LB 4	0.01038
		LB 4	0.01078			LB 4	0.2577				LB 4	0.2052			LB 4	0.01097				LB 4	0.01368			LB 4	0.2549				LB 4	0.01334			LB 4	0.2691				LB 4	0.01195			LB 4	0.199				LB 4	0.01522
		LB 4	0.0102			LB 4	0.2259				LB 4	0.2456			LB 4	0.01005				LB 4	0.01189			LB 4	0.2339				LB 4	0.009327			LB 4	0.2846				LB 4	0.01283			LB 4	0.2061				LB 4	0.01138
		LB 4	0.008312			LB 4	0.2034				LB 4	0.2473			LB 4	0.01431				LB 4	0.01001			LB 4	0.2126				LB 4	0.01562			LB 4	0.2096				LB 4	0.01248			LB 4	0.1858				LB 4	0.01103
		LB 4	0.007185			LB 4	0.2357				LB 4	0.2261			LB 4	0.01242				LB 4	0.01092			LB 4	0.2605				LB 4	0.0139			LB 4	0.2582				LB 4	0.01283			LB 4	0.199				LB 4	0.01221
		LB 4	0.0126			LB 4	0.1741				LB 4	0.2472			LB 4	0.01423				LB 4	0.01346			LB 4	0.2511				LB 4	0.01095			LB 4	0.2778				LB 4	0.01138			LB 4	0.2171				LB 4	0.01399
		LB 4	0.0128			LB 4	0.1988				LB 4	0.2686			LB 4	0.01081				LB 4	0.01085			LB 4	0.2567				LB 4	0.0136			LB 4	0.2268				LB 4	0.01088			LB 4	0.2442				LB 4	0.009962
		LB 4	0.01098			LB 4	0.2048				LB 4	0.2398			LB 4	0.01143				LB 4	0.01164			LB 4	0.2093				LB 4	0.0134			LB 4	0.2512				LB 4	0.01452			LB 4	0.2562				LB 4	0.01241
		LB 4	0.008518			LB 4	0.182				LB 4	0.2285			LB 4	0.01108				LB 4	0.01482			LB 4	0.2443				LB 4	0.01137			LB 4	0.2985				LB 4	0.01319			LB 4	0.2856				LB 4	0.0108
		LB 4	0.00973			LB 4	0.2094				LB 4	0.2561			LB 4	0.01223				LB 4	0.01293			LB 4	0.2463				LB 4	0.009344			LB 4	0.2245				LB 4	0.01269			LB 4	0.2252				LB 4	0.01188
		LB 4	0.009577			LB 4	0.185				LB 4	0.1952			LB 4	0.01228				LB 4	0.01176			LB 4	0.242				LB 4	0.01125			LB 4	0.2486				LB 4	0.01453			LB 4	0.2341				LB 4	0.0129
		LB 4	0.01054			LB 4	0.2174				LB 4	0.203			LB 4	0.008809				LB 4	0.007572			LB 4	0.1901				LB 4	0.01069			LB 4	0.2475				LB 4	0.01492			LB 4	0.2882				LB 4	0.01484
		LB 4	0.008295			LB 4	0.2081				LB 4	0.2284			LB 4	0.007794				LB 4	0.0128			LB 4	0.2456				LB 4	0.009572			LB 4	0.276				LB 4	0.0105			LB 4	0.2142				LB 4	0.01316
		LB 4	0.01756			LB 4	0.3244				LB 4	0.1934			LB 4	0.01169				LB 4	0.01128			LB 4	0.2183				LB 4	0.01128			LB 4	0.2419				LB 4	0.01025			LB 4	0.2048				LB 4	0.009419
		LB 4	0.01413			LB 4	0.2224				LB 4	0.2294			LB 4	0.01232				LB 4	0.01173			LB 4	0.1834				LB 4	0.01063			LB 4	0.2253				LB 4	0.01449			LB 4	0.2629				LB 4	0.006185
		LB 4	0.01312			LB 4	0.1966				LB 4	0.2618			LB 4	0.01209				LB 4	0.01079			LB 4	0.2179				LB 4	0.01417			LB 4	0.2244				LB 4	0.01143			LB 4	0.2406				LB 4	0.01747
		LB 4	0.01125			LB 4	0.2105				LB 4	0.2429			LB 4	0.0147				LB 4	0.01611			LB 4	0.1542				LB 4	0.0105			LB 4	0.1923				LB 4	0.01183			LB 4	0.2416				LB 4	0.01057
		LB 4	0.01018			LB 4	0.2233				LB 4	0.2584			LB 4	0.01266				LB 4	0.01065			LB 4	0.2218				LB 4	0.01192			LB 4	0.1917				LB 4	0.01308			LB 4	0.2261				LB 4	0.01251
		LB 4	0.01171			LB 4	0.245				LB 4	0.2501			LB 4	0.01058				LB 4	0.0136			LB 4	0.2361				LB 4	0.008326			LB 4	0.2293				LB 4	0.01211			LB 4	0.233				LB 4	0.01128
		LB 4	0.01323			LB 4	0.2147				LB 4	0.2358			LB 4	0.00897				LB 4	0.011			LB 4	0.2061				LB 4	0.01104			LB 4	0.2652				LB 4	0.0101			LB 4	0.2514				LB 4	0.01172
		LB 4	0.01097			LB 4	0.2066				LB 4	0.2504			LB 4	0.009188				LB 4	0.01217			LB 4	0.2397				LB 4	0.0128			LB 4	0.2114				LB 4	0.01176			LB 4	0.1991				LB 4	0.01254
		LB 4	0.01222			LB 4	0.2497				LB 4	0.2105			LB 4	0.01051				LB 4	0.01419			LB 4	0.2553				LB 4	0.0125			LB 4	0.2049				LB 4	0.01153			LB 4	0.1991				LB 4	0.01279
		LB 4	0.01219			LB 4	0.2142				LB 4	0.243			LB 4	0.01152				LB 4	0.01275			LB 4	0.2573				LB 4	0.0122			LB 4	0.252				LB 4	0.009052			LB 4	0.2328				LB 4	0.01051
		LB 4	0.01267			LB 4	0.2757				LB 4	0.2616			LB 4	0.01173				LB 4	0.01022			LB 4	0.237				LB 4	0.01049			LB 4	0.2196				LB 4	0.01307			LB 4	0.2348				LB 4	0.01285
		LB 4	0.01073			LB 4	0.245				LB 4	0.2261			LB 4	0.01321				LB 4	0.009344			LB 4	0.2292				LB 4	0.01102			LB 4	0.2431				LB 4	0.01331			LB 4	0.2116				LB 4	0.01254
		LB 4	0.0123			LB 4	0.2744				LB 4	0.1912			LB 4	0.01116				LB 4	0.01327			LB 4	0.2361				LB 4	0.0104			LB 4	0.24				LB 4	0.01324			LB 4	0.2727				LB 4	0.01055
		LB 4	0.01201			LB 4	0.2914				LB 4	0.2314			LB 4	0.01357				LB 4	0.009257			LB 4	0.2586				LB 4	0.01005			LB 4	0.2807				LB 4	0.008985			LB 4	0.2209				LB 4	0.01019
		LB 4	0.01169			LB 4	0.2407				LB 4	0.2489			LB 4	0.01448				LB 4	0.01412			LB 4	0.2398				LB 4	0.01327			LB 4	0.2651				LB 4	0.009378			LB 4	0.2312				LB 4	0.009301
		LB 4	0.01005			LB 4	0.2235				LB 4	0.2242			LB 4	0.01076				LB 4	0.01402			LB 4	0.1878				LB 4	0.008541			LB 4	0.2491				LB 4	0.011			LB 4	0.2309				LB 4	0.01075
		LB 4	0.007821			LB 4	0.2217				LB 4	0.2506			LB 4	0.01372				LB 4	0.01339			LB 4	0.2628				LB 4	0.01326			LB 4	0.2031				LB 4	0.01275			LB 4	0.2238				LB 4	0.01227
		LB 4	0.009631			LB 4	0.2332				LB 4	0.2055			LB 4	0.009729				LB 4	0.01301			LB 4	0.2344				LB 4	0.009959			LB 4	0.1719				LB 4	0.01252			LB 4	0.2135				LB 4	0.01033
		LB 4	0.01115			LB 4	0.2074				LB 4	0.219			LB 4	0.01143				LB 4	0.009797			LB 4	0.2355				LB 4	0.01225			LB 4	0.2443				LB 4	0.01355			LB 4	0.209				LB 4	0.01146
		LB 4	0.01015			LB 4	0.169				LB 4	0.214			LB 4	0.0115				LB 4	0.01255			LB 4	0.2773				LB 4	0.008809			LB 4	0.1997				LB 4	0.01223			LB 4	0.1783				LB 4	0.01286
		LB 4	0.01132			LB 4	0.2087				LB 4	0.2291			LB 4	0.00892				LB 4	0.01346			LB 4	0.2563				LB 4	0.0151			LB 4	0.2056				LB 4	0.01446			LB 4	0.2078				LB 4	0.0113
		LB 4	0.0137			LB 4	0.2107				LB 4	0.2323			LB 4	0.01163				LB 4	0.01313			LB 4	0.215				LB 4	0.01246			LB 4	0.2324				LB 4	0.01164			LB 4	0.239				LB 4	0.01483
		LB 4	0.01057			LB 4	0.1847				LB 4	0.2538			LB 4	0.009747				LB 4	0.014			LB 4	0.2682				LB 4	0.01292			LB 4	0.2138				LB 4	0.01453			LB 4	0.2487				LB 4	0.01324
		LB 4	0.01019			LB 4	0.23				LB 4	0.2219			LB 4	0.01101				LB 4	0.009539			LB 4	0.2068				LB 4	0.011			LB 4	0.2139				LB 4	0.01586			LB 4	0.2663				LB 4	0.01218
		LB 4	0.007546			LB 4	0.197				LB 4	0.2024			LB 4	0.01316				LB 4	0.0142			LB 4	0.2269				LB 4	0.01248			LB 4	0.2024				LB 4	0.01123			LB 4	0.2198				LB 4	0.01194
		LB 4	0.01328			LB 4	0.2027				LB 4	0.2348			LB 4	0.01539				LB 4	0.01145			LB 4	0.1987				LB 4	0.0153			LB 4	0.2572				LB 4	0.01372			LB 4	0.2284				LB 4	0.01072
		LB 4	0.01128			LB 4	0.2089				LB 4	0.2495			LB 4	0.01233				LB 4	0.01514			LB 4	0.2383				LB 4	0.01553			LB 4	0.2584				LB 4	0.01549			LB 4	0.2528				LB 4	0.009885
		LB 4	0.008095			LB 4	0.2038				LB 4	0.2158			LB 4	0.008345				LB 4	0.01033			LB 4	0.2036				LB 4	0.01473			LB 4	0.2461				LB 4	0.01504			LB 4	0.2337				LB 4	0.01135
		LB 4	0.009026			LB 4	0.1973				LB 4	0.1942			LB 4	0.01404				LB 4	0.0124			LB 4	0.2435				LB 4	0.0122			LB 4	0.2319				LB 4	0.01427			LB 4	0.2093				LB 4	0.008847
		LB 4	0.01085			LB 4	0.243				LB 4	0.2355			LB 4	0.01534				LB 4	0.01434			LB 4	0.2592				LB 4	0.01049			LB 4	0.2145				LB 4	0.01172			LB 4	0.1895				LB 4	0.01411
		LB 4	0.009265			LB 4	0.2091				LB 4	0.2015			LB 4	0.01309				LB 4	0.01331			LB 4	0.2644				LB 4	0.01129			LB 4	0.2239				LB 4	0.01361			LB 4	0.237				LB 4	0.01245
		LB 4	0.01179			LB 4	0.2412				LB 4	0.1841			LB 4	0.0115				LB 4	0.01403			LB 4	0.2721				LB 4	0.00871			LB 4	0.2183				LB 4	0.0103			LB 4	0.2037				LB 4	0.0128
		LB 4	0.01102			LB 4	0.2165				LB 4	0.2469			LB 4	0.01426				LB 4	0.01115			LB 4	0.2634				LB 4	0.01275			LB 4	0.2777				LB 4	0.007265			LB 4	0.1856				LB 4	0.01102
		LB 4	0.01311			LB 4	0.2031				LB 4	0.2283			LB 4	0.01367				LB 4	0.01299			LB 4	0.2288				LB 4	0.01074			LB 4	0.2305				LB 4	0.01271			LB 4	0.2207				LB 4	0.01426
		LB 4	0.009762			LB 4	0.2027				LB 4	0.3178			LB 4	0.01417				LB 4	0.01401			LB 4	0.2236				LB 4	0.008396			LB 4	0.1738				LB 4	0.01407			LB 4	0.2414				LB 4	0.01524
		LB 4	0.01523			LB 4	0.2244				LB 4	0.2262			LB 4	0.01105				LB 4	0.01313			LB 4	0.2196				LB 4	0.01224			LB 4	0.2385				LB 4	0.01259			LB 4	0.2149				LB 4	0.01146
		LB 4	0.009986			LB 4	0.242				LB 4	0.2138			LB 4	0.01272													LB 4	0.01224			LB 4	0.2385				LB 4	0.01255			LB 4	0.2159				LB 4	0.01266
		LB 4	0.0109			LB 4	0.2347				LB 4	0.2375			LB 4	0.01463													LB 4	0.01186			LB 4	0.2259				LB 4	0.01418			LB 4	0.2872				LB 4	0.01127
		LB 4	0.01194			LB 4	0.23				LB 4	0.2027			LB 4	0.009514													LB 4	0.01281			LB 4	0.2082				LB 4	0.01333			LB 4	0.2418				LB 4	0.0131
		LB 4	0.01095			LB 4	0.2007				LB 4	0.251			LB 4	0.01341													LB 4	0.01402			LB 4	0.2694				LB 4	0.01274			LB 4	0.2524
		LB 4	0.01147			LB 4	0.2359				LB 4	0.2305			LB 4	0.01334																						LB 4	0.01439			LB 4	0.2756
		LB 4	0.01112			LB 4	0.2745				LB 4	0.238			LB 4	0.01325																						LB 4	0.01129			LB 4	0.2751
		LB 4	0.01014			LB 4	0.209				LB 4	0.2329			LB 4	0.009681																						LB 4	0.01387			LB 4	0.2227
		LB 4	0.01227			LB 4	0.2074				LB 4	0.2044			LB 4	0.01483																						LB 4	0.01205			LB 4	0.2294
		LB 4	0.013			LB 4	0.2232				LB 4	0.2012			LB 4	0.01221																						LB 4	0.01378			LB 4	0.2162
		LB 4	0.01305			LB 4	0.2306				LB 4	0.1968			LB 4	0.009956																						LB 4	0.01272			LB 4	0.2586
		LB 4	0.01073			LB 4	0.2073				LB 4	0.2146			LB 4	0.01573																						LB 4	0.01392			LB 4	0.2371
											LB 4	0.247			LB 4	0.01363																						LB 4	0.01262			LB 4	0.2151
											LB 4	0.2514			LB 4	0.01305																						LB 4	0.01303			LB 4	0.2269
											LB 4	0.1962			LB 4	0.01144
											LB 4	0.2693			LB 4	0.009312
											LB 4	0.2343			LB 4	0.01454
											LB 4	0.2136			LB 4	0.01014
											LB 4	0.2318			LB 4	0.01154
											LB 4	0.2267			LB 4	0.01231
											LB 4	0.221			LB 4	0.009002
[truncated: 11 more columns]

## Sheet: Supp4
Supp. Figure 4
	GFAP (dPFC)	GFAP (mPFC)	GFAP (vPFC)	GFAP (oPFC)	GFAP (AcCg)	GFAP (dPMC)	GFAP (SMA)
Control 1	7.6775	2.12968	2.6093	7.4048	1.76766	1.93959	2.27619
Control 2	5.42093	3.0102	2.67339	4.58592	10.5844	6.91931	3.24877
Control 3	2.81605	2.35338	3.17127	3.25544	8.65289	2.73188	3.72986
Control 4	9.68613	4.03938	4.19519	0.778777	16.8695	4.55905	5.0926
LB 1	2.51428	9.17427	3.07512	2.32525	2.95945	1.98442	1.17146
LB 2	3.07241	17.9046	1.43005	10.5921	12.7428	5.99958	10.3586
LB 3	0.969343	0.836048	0.750297	0.700904	1.58228	0.682602	1.85055
LB 4	1.13577	1.63764	0.361837	0.760269	1.03972	1.75197	1.46587

[truncated: 2 more sheets: Supp5, Supp6]
